# Supplementary material for: Methyl 2-(2-{[(benz­yloxy)carbon­yl]amino}­propan-2-yl)-5-hy­droxy-6-oxo-1,6-dihydro­pyrimidine-4-carboxyl­ate
Source: Acta Crystallogr Sect E Struct Rep Online. 2011 May 7;67(Pt 6):o1336. doi: 10.1107/S1600536811016278 (PMC3120555; doi:10.1107/S1600536811016278)
Supplement: Supplementary file 1 [file e-67-o1336-sup1.cif]

##############################################################################
#                                                                            #
# This CIF contains the data in a paper accepted for publication in          #
# Acta Crystallographica Section E. It conforms to the requirements of       #
# Notes for Authors for Acta Crystallographica Section E, and has been       #
# peer reviewed under the auspices of the IUCr Commission on Journals.       #
#                                                                            #
# Full details of the Crystallographic Information File format               #
# are given in the paper "The Crystallographic Information File (CIF):       #
# a New Standard Archive File for Crystallography" by S. R. Hall, F. H.      #
# Allen and I. D. Brown [Acta Cryst. (1991), A47, 655-685].                  #
#                                                                            #
# The current version of the core CIF dictionary is obtainable from          #
# ftp://ftp.iucr.org/pub/cif_core.dic.                                       #
#                                                                            #
# Software is freely available for graphical display of the structure(s)     #
# in this CIF. For information consult the CIF software page                 #
# http://www.iucr.org/resources/cif/software.                                #
#                                                                            #
# This file may be used for bona fide research purposes within the           #
# scientific community so long as proper attribution is given to the journal # 
# article from which it was obtained.                                        #
#                                                                            #
##############################################################################
data_global
_audit_creation_method     SHELXL-97
_journal_data_validation_number     ?
_journal_date_recd_electronic     2011-03-20
_journal_date_accepted     2011-04-29
_journal_name_full     'Acta Crystallographica, Section E'
_journal_year     2011
_journal_volume     67
_journal_issue      6
_journal_page_first     o1336
_journal_page_last     o1336
_journal_paper_category     QO
_journal_coeditor_code     WN2426
_publ_contact_author_name     ' Zhenhua Shang '
_publ_contact_author_address
;College of Chemical and Pharmaceutical Engineering,
Hebei University of Science and Technology,
Shijiazhuang 050018,
 People's Republic of China
;
_publ_contact_author_email     zhenhuashang@yahoo.com.cn
_publ_contact_author_fax     ?
_publ_contact_author_phone     ?
_publ_section_title
;\
Methyl
2-(2-{[(benzyloxy)carbonyl]amino}propan-2-yl)-5-hydroxy-6-oxo-1,6-\
dihydropyrimidine-4-carboxylate
;
loop_
    _publ_author_name
    _publ_author_footnote
    _publ_author_address
    'Shang, Zhenhua' .
;
College of Chemical and Pharmaceutical Engineering,
Hebei University of Science and Technology,
Shijiazhuang 050018,
People's Republic of China
;
    'Jing Ha ' .
;
College of Chemical and Pharmaceutical Engineering,
Hebei University of Science and Technology,
Shijiazhuang 050018,
People's Republic of China
;
    'Yifeng Yu ' .
;
College of Chemical and Pharmaceutical Engineering,
Hebei University of Science and Technology,
Shijiazhuang 050018,
People's Republic of China
;
    'Xiaodan Zhao   ' .
;
College of Chemical and Pharmaceutical Engineering,
Hebei University of Science and Technology,
Shijiazhuang 050018,
People's Republic of China
;
data_I
_chemical_name_systematic
;
Methyl 2-(2-{[(benzyloxy)carbonyl]amino}propan-2-yl)-5-hydroxy-
6-oxo-1,6-dihydropyrimidine-4-carboxylate
;
_chemical_name_common     ?
_chemical_formula_moiety     'C17 H19 N3 O6'
_chemical_formula_sum     'C17 H19 N3 O6'
_chemical_formula_structural     ?
_chemical_formula_analytical     ?
_chemical_formula_iupac     'C17 H19 N3 O6'
_chemical_formula_weight     361.35
_chemical_melting_point     ?
_chemical_melting_point_gt     183
_chemical_melting_point_lt     185
_symmetry_cell_setting     monoclinic
_symmetry_space_group_name_H-M     'P 21/c'
loop_
    _symmetry_equiv_pos_as_xyz
    'x, y, z'
    '-x, y+1/2, -z+1/2'
    '-x, -y, -z'
    'x, -y-1/2, z-1/2'
_cell_length_a     12.122(2)
_cell_length_b     16.300(3)
_cell_length_c     9.1766(18)
_cell_angle_alpha     90.00
_cell_angle_beta     106.29(3)
_cell_angle_gamma     90.00
_cell_volume     1740.4(6)
_cell_formula_units_Z     4
_cell_measurement_reflns_used     4990
_cell_measurement_theta_min     2.499
_cell_measurement_theta_max     27.868
_cell_measurement_temperature     113(2)
_exptl_crystal_description     plate
_exptl_crystal_colour     colorless
_exptl_crystal_size_max     0.24
_exptl_crystal_size_mid     0.20
_exptl_crystal_size_min     0.16
_exptl_crystal_density_diffrn     1.379
_exptl_crystal_density_meas     ?
_exptl_crystal_density_method     'not measured'
_exptl_crystal_F_000     760
_exptl_absorpt_coefficient_mu     0.106
_exptl_absorpt_correction_type     multi-scan
_exptl_absorpt_process_details     '(SADABS; Bruker, 1997)'
_exptl_absorpt_correction_T_min     0.9750
_exptl_absorpt_correction_T_max     0.9832
_exptl_special_details
;
1<i>H</i>-NMR (500 MHz, DMSO) 1.51(s, 6H), 3.82(s, 3H), 4.98(s, 2H), 7.35(bs,
5H), 7.45 (s, 1H), 10.24(s, 1H), 12.58(s, 1H)
;
_diffrn_ambient_temperature     113(2)
_diffrn_radiation_type     MoK\a
_diffrn_radiation_wavelength     0.71073
_diffrn_radiation_source     'rotating anode'
_diffrn_radiation_monochromator     confocal
_diffrn_measurement_device_type     'Bruker SMART'
_diffrn_measurement_method     \w
_diffrn_detector_area_resol_mean     ?
_diffrn_reflns_number     15564
_diffrn_reflns_av_R_equivalents     0.0354
_diffrn_reflns_av_sigmaI/netI     0.0325
_diffrn_reflns_theta_min     2.50
_diffrn_reflns_theta_max     27.88
_diffrn_reflns_theta_full     27.88
_diffrn_measured_fraction_theta_max     0.998
_diffrn_measured_fraction_theta_full     0.998
_diffrn_reflns_limit_h_min     -15
_diffrn_reflns_limit_h_max     15
_diffrn_reflns_limit_k_min     -21
_diffrn_reflns_limit_k_max     18
_diffrn_reflns_limit_l_min     -11
_diffrn_reflns_limit_l_max     12
_diffrn_standards_number     0
_diffrn_standards_interval_count     0
_diffrn_standards_interval_time     0
_diffrn_standards_decay_%     0
_refine_special_details
;
Refinement of <i>F</i>^2^ against ALL reflections. The weighted <i>R</i>-factor
<i>wR</i> and goodness of fit <i>S</i> are based on <i>F</i>^2^, conventional
<i>R</i>-factors <i>R</i> are based on <i>F</i>, with <i>F</i> set to zero for
negative <i>F</i>^2^. The threshold expression of <i>F</i>^2^ >
\s(<i>F</i>^2^) is used only for calculating <i>R</i>-factors(gt) <i>etc</i>.
and is not relevant to the choice of reflections for refinement.
<i>R</i>-factors based on <i>F</i>^2^ are statistically about twice as large
as those based on <i>F</i>, and <i>R</i>- factors based on ALL data will be
even larger.
;
_reflns_number_total     4142
_reflns_number_gt     3386
_reflns_threshold_expression     I>2\s(I)
_refine_ls_structure_factor_coef     Fsqd
_refine_ls_matrix_type     full
_refine_ls_R_factor_all     0.0493
_refine_ls_R_factor_gt     0.0394
_refine_ls_wR_factor_gt     0.0976
_refine_ls_wR_factor_ref     0.1032
_refine_ls_goodness_of_fit_ref     1.094
_refine_ls_restrained_S_all     1.094
_refine_ls_number_reflns     4142
_refine_ls_number_parameters     250
_refine_ls_number_restraints     0
_refine_ls_hydrogen_treatment     mixed
_refine_ls_weighting_scheme     calc
_refine_ls_weighting_details
         'calc w=1/[\s^2^(Fo^2^)+(0.0539P)^2^+0.1964P] where P=(Fo^2^+2Fc^2^)/3'
_atom_sites_solution_hydrogens     geom
_atom_sites_solution_primary     direct
_atom_sites_solution_secondary     difmap
_refine_ls_shift/su_max     0.001
_refine_ls_shift/su_mean     0.000
_refine_diff_density_max     0.328
_refine_diff_density_min     -0.235
_refine_ls_extinction_method     none
_refine_ls_extinction_coef     ?
loop_
    _atom_type_symbol
    _atom_type_description
    _atom_type_scat_dispersion_real
    _atom_type_scat_dispersion_imag
    _atom_type_scat_source
    'C' 'C' 0.0033 0.0016
                         'International Tables Vol C Tables 4.2.6.8 and 6.1.1.4'
    'H' 'H' 0.0000 0.0000
                         'International Tables Vol C Tables 4.2.6.8 and 6.1.1.4'
    'N' 'N' 0.0061 0.0033
                         'International Tables Vol C Tables 4.2.6.8 and 6.1.1.4'
    'O' 'O' 0.0106 0.0060
                         'International Tables Vol C Tables 4.2.6.8 and 6.1.1.4'
_computing_data_collection     'SMART (Bruker, 1997)'
_computing_cell_refinement     'SAINT (Bruker, 1997)'
_computing_data_reduction     'SAINT (Bruker, 1997)'
_computing_structure_solution     'SHELXS97 (Sheldrick, 2008)'
_computing_structure_refinement     'SHELXL97 (Sheldrick, 2008)'
_computing_molecular_graphics     'SHELXTL (Sheldrick, 2008)'
_computing_publication_material     'SHELXTL (Sheldrick, 2008)'
loop_
    _atom_site_type_symbol
    _atom_site_label
    _atom_site_fract_x
    _atom_site_fract_y
    _atom_site_fract_z
    _atom_site_U_iso_or_equiv
    _atom_site_adp_type
    _atom_site_calc_flag
    _atom_site_refinement_flags
    _atom_site_occupancy
    _atom_site_symmetry_multiplicity
    _atom_site_disorder_assembly
    _atom_site_disorder_group
    N N1 0.18567(8) 0.11941(5) 0.81459(10) 0.0159(2) Uani d . 1 1 . .
    N N2 0.36822(8) 0.06461(6) 0.92786(11) 0.0179(2) Uani d . 1 1 . .
    N N3 0.39582(8) 0.18366(6) 1.15086(11) 0.0170(2) Uani d . 1 1 . .
    O O1 0.28432(8) -0.00917(5) 0.54614(9) 0.0247(2) Uani d . 1 1 . .
    O O2 0.45987(7) -0.02265(5) 0.80609(9) 0.0282(2) Uani d . 1 1 . .
    O O3 0.08230(7) 0.05655(5) 0.42611(9) 0.0234(2) Uani d . 1 1 . .
    O O4 0.01176(7) 0.14406(5) 0.56692(9) 0.01951(19) Uani d . 1 1 . .
    O O5 0.40819(7) 0.26902(6) 0.95868(9) 0.0279(2) Uani d . 1 1 . .
    O O6 0.54363(7) 0.26725(5) 1.18631(10) 0.0285(2) Uani d . 1 1 . .
    C C1 0.27523(9) 0.11186(6) 0.93025(12) 0.0148(2) Uani d . 1 1 . .
    C C2 0.18776(9) 0.07855(6) 0.68378(12) 0.0160(2) Uani d . 1 1 . .
    C C3 0.27744(10) 0.03116(7) 0.67123(12) 0.0176(2) Uani d . 1 1 . .
    C C4 0.37656(10) 0.02098(7) 0.80389(13) 0.0196(2) Uani d . 1 1 . .
    C C5 0.27947(9) 0.15246(6) 1.08134(12) 0.0157(2) Uani d . 1 1 . .
    C C6 0.18968(10) 0.22037(7) 1.05981(14) 0.0215(3) Uani d . 1 1 . .
    H H6A 0.1929 0.2448 1.1585 0.032 Uiso calc R 1 1 . .
    H H6B 0.1130 0.1973 1.0147 0.032 Uiso calc R 1 1 . .
    H H6C 0.2055 0.2626 0.9924 0.032 Uiso calc R 1 1 . .
    C C7 0.25766(11) 0.08712(7) 1.18957(13) 0.0216(3) Uani d . 1 1 . .
    H H7A 0.3156 0.0437 1.2026 0.032 Uiso calc R 1 1 . .
    H H7B 0.1810 0.0635 1.1472 0.032 Uiso calc R 1 1 . .
    H H7C 0.2624 0.1122 1.2882 0.032 Uiso calc R 1 1 . .
    C C8 0.08872(9) 0.09093(7) 0.54685(12) 0.0171(2) Uani d . 1 1 . .
    C C9 -0.07754(10) 0.16603(8) 0.43090(14) 0.0259(3) Uani d . 1 1 . .
    H H9A -0.0423 0.1845 0.3526 0.039 Uiso calc R 1 1 . .
    H H9B -0.1245 0.2103 0.4542 0.039 Uiso calc R 1 1 . .
    H H9C -0.1262 0.1181 0.3938 0.039 Uiso calc R 1 1 . .
    C C10 0.44448(10) 0.24266(7) 1.08715(13) 0.0185(2) Uani d . 1 1 . .
    C C11 0.60365(11) 0.33419(8) 1.13972(14) 0.0266(3) Uani d . 1 1 . .
    H H11A 0.5518 0.3818 1.1074 0.032 Uiso calc R 1 1 . .
    H H11B 0.6333 0.3173 1.0541 0.032 Uiso calc R 1 1 . .
    C C12 0.70133(10) 0.35578(7) 1.27658(13) 0.0206(3) Uani d . 1 1 . .
    C C13 0.68387(11) 0.36043(8) 1.41951(14) 0.0247(3) Uani d . 1 1 . .
    H H13 0.6100 0.3491 1.4314 0.030 Uiso calc R 1 1 . .
    C C14 0.77345(11) 0.38150(8) 1.54519(15) 0.0284(3) Uani d . 1 1 . .
    H H14 0.7609 0.3838 1.6427 0.034 Uiso calc R 1 1 . .
    C C15 0.88144(11) 0.39923(8) 1.52900(16) 0.0302(3) Uani d . 1 1 . .
    H H15 0.9424 0.4144 1.6149 0.036 Uiso calc R 1 1 . .
    C C16 0.89961(11) 0.39465(8) 1.38730(16) 0.0282(3) Uani d . 1 1 . .
    H H16 0.9733 0.4067 1.3755 0.034 Uiso calc R 1 1 . .
    C C17 0.80992(10) 0.37236(7) 1.26174(15) 0.0230(3) Uani d . 1 1 . .
    H H17 0.8232 0.3685 1.1648 0.028 Uiso calc R 1 1 . .
    H H3 0.4221(12) 0.1800(8) 1.2505(17) 0.024(3) Uiso d . 1 1 . .
    H H2 0.4269(13) 0.0577(9) 1.0186(18) 0.036(4) Uiso d . 1 1 . .
    H H1 0.2178(15) 0.0049(10) 0.474(2) 0.045(5) Uiso d . 1 1 . .
loop_
    _atom_site_aniso_label
    _atom_site_aniso_U_11
    _atom_site_aniso_U_22
    _atom_site_aniso_U_33
    _atom_site_aniso_U_12
    _atom_site_aniso_U_13
    _atom_site_aniso_U_23
    N1 0.0170(5) 0.0159(4) 0.0139(4) -0.0015(3) 0.0029(4) -0.0008(3)
    N2 0.0177(5) 0.0210(5) 0.0134(4) 0.0034(4) 0.0014(4) -0.0024(4)
    N3 0.0182(5) 0.0189(5) 0.0116(4) -0.0021(4) 0.0004(4) -0.0005(4)
    O1 0.0292(5) 0.0293(5) 0.0143(4) 0.0056(4) 0.0038(4) -0.0051(3)
    O2 0.0265(5) 0.0372(5) 0.0188(4) 0.0140(4) 0.0029(4) -0.0049(4)
    O3 0.0259(5) 0.0283(4) 0.0135(4) -0.0018(3) 0.0012(3) -0.0026(3)
    O4 0.0173(4) 0.0220(4) 0.0158(4) 0.0007(3) -0.0010(3) 0.0012(3)
    O5 0.0294(5) 0.0371(5) 0.0142(4) -0.0095(4) 0.0009(3) 0.0056(4)
    O6 0.0273(5) 0.0334(5) 0.0189(4) -0.0152(4) -0.0031(4) 0.0055(4)
    C1 0.0154(5) 0.0143(5) 0.0147(5) -0.0011(4) 0.0040(4) 0.0004(4)
    C2 0.0180(6) 0.0156(5) 0.0129(5) -0.0018(4) 0.0019(4) 0.0005(4)
    C3 0.0227(6) 0.0164(5) 0.0130(5) -0.0011(4) 0.0037(4) -0.0015(4)
    C4 0.0220(6) 0.0202(6) 0.0158(5) 0.0029(4) 0.0040(4) -0.0011(4)
    C5 0.0158(5) 0.0169(5) 0.0135(5) -0.0011(4) 0.0025(4) -0.0028(4)
    C6 0.0209(6) 0.0212(6) 0.0209(6) 0.0033(4) 0.0034(5) -0.0051(5)
    C7 0.0265(6) 0.0216(6) 0.0182(6) -0.0037(4) 0.0087(5) -0.0015(4)
    C8 0.0183(6) 0.0171(5) 0.0149(5) -0.0043(4) 0.0031(4) 0.0009(4)
    C9 0.0209(6) 0.0308(7) 0.0201(6) 0.0011(5) -0.0037(5) 0.0048(5)
    C10 0.0197(6) 0.0209(5) 0.0139(5) -0.0017(4) 0.0030(4) -0.0018(4)
    C11 0.0276(7) 0.0319(7) 0.0181(6) -0.0124(5) 0.0028(5) 0.0028(5)
    C12 0.0208(6) 0.0190(5) 0.0204(6) -0.0025(4) 0.0034(5) 0.0002(4)
    C13 0.0195(6) 0.0305(6) 0.0230(6) -0.0005(5) 0.0041(5) -0.0011(5)
    C14 0.0306(7) 0.0309(7) 0.0206(6) 0.0027(5) 0.0020(5) -0.0040(5)
    C15 0.0239(6) 0.0263(6) 0.0317(7) -0.0014(5) -0.0067(5) 0.0005(5)
    C16 0.0172(6) 0.0249(6) 0.0390(7) -0.0007(5) 0.0019(5) 0.0080(6)
    C17 0.0236(6) 0.0202(6) 0.0262(6) 0.0016(4) 0.0084(5) 0.0042(5)
_geom_special_details
;
All e.s.d.'s (except the e.s.d. in the dihedral angle between two l.s. planes)
are estimated using the full covariance matrix. The cell e.s.d.'s are taken
into account individually in the estimation of e.s.d.'s in distances, angles
and torsion angles; correlations between e.s.d.'s in cell parameters are only
used when they are defined by crystal symmetry. An approximate (isotropic)
treatment of cell e.s.d.'s is used for estimating e.s.d.'s involving l.s.
planes.
;
loop_
    _geom_bond_atom_site_label_1
    _geom_bond_atom_site_label_2
    _geom_bond_site_symmetry_2
    _geom_bond_distance
    _geom_bond_publ_flag
    N1 C1 . 1.2937(14) ?
    N1 C2 . 1.3792(14) ?
    N2 C4 . 1.3692(15) ?
    N2 C1 . 1.3704(14) ?
    N2 H2 . 0.938(16) ?
    N3 C10 . 1.3446(15) ?
    N3 C5 . 1.4663(14) ?
    N3 H3 . 0.882(15) ?
    O1 C3 . 1.3456(14) ?
    O1 H1 . 0.918(17) ?
    O2 C4 . 1.2308(14) ?
    O3 C8 . 1.2245(14) ?
    O4 C8 . 1.3230(14) ?
    O4 C9 . 1.4491(13) ?
    O5 C10 . 1.2154(14) ?
    O6 C10 . 1.3489(13) ?
    O6 C11 . 1.4413(14) ?
    C1 C5 . 1.5242(15) ?
    C2 C3 . 1.3646(16) ?
    C2 C8 . 1.4881(15) ?
    C3 C4 . 1.4602(16) ?
    C5 C6 . 1.5259(15) ?
    C5 C7 . 1.5291(16) ?
    C6 H6A . 0.9800 ?
    C6 H6B . 0.9800 ?
    C6 H6C . 0.9800 ?
    C7 H7A . 0.9800 ?
    C7 H7B . 0.9800 ?
    C7 H7C . 0.9800 ?
    C9 H9A . 0.9800 ?
    C9 H9B . 0.9800 ?
    C9 H9C . 0.9800 ?
    C11 C12 . 1.5062(16) ?
    C11 H11A . 0.9900 ?
    C11 H11B . 0.9900 ?
    C12 C17 . 1.3874(18) ?
    C12 C13 . 1.3881(18) ?
    C13 C14 . 1.3872(17) ?
    C13 H13 . 0.9500 ?
    C14 C15 . 1.389(2) ?
    C14 H14 . 0.9500 ?
    C15 C16 . 1.380(2) ?
    C15 H15 . 0.9500 ?
    C16 C17 . 1.3924(18) ?
    C16 H16 . 0.9500 ?
    C17 H17 . 0.9500 ?
loop_
    _geom_angle_atom_site_label_1
    _geom_angle_atom_site_label_2
    _geom_angle_atom_site_label_3
    _geom_angle_site_symmetry_1
    _geom_angle_site_symmetry_3
    _geom_angle
    _geom_angle_publ_flag
    C1 N1 C2 . . 116.87(10) ?
    C4 N2 C1 . . 123.91(10) ?
    C4 N2 H2 . . 117.4(9) ?
    C1 N2 H2 . . 118.4(9) ?
    C10 N3 C5 . . 123.00(9) ?
    C10 N3 H3 . . 115.1(9) ?
    C5 N3 H3 . . 116.8(9) ?
    C3 O1 H1 . . 104.1(11) ?
    C8 O4 C9 . . 115.30(9) ?
    C10 O6 C11 . . 116.95(9) ?
    N1 C1 N2 . . 123.03(10) ?
    N1 C1 C5 . . 120.75(10) ?
    N2 C1 C5 . . 116.14(9) ?
    C3 C2 N1 . . 123.81(10) ?
    C3 C2 C8 . . 118.60(10) ?
    N1 C2 C8 . . 117.51(10) ?
    O1 C3 C2 . . 126.16(10) ?
    O1 C3 C4 . . 114.98(10) ?
    C2 C3 C4 . . 118.86(10) ?
    O2 C4 N2 . . 122.55(10) ?
    O2 C4 C3 . . 123.97(11) ?
    N2 C4 C3 . . 113.48(10) ?
    N3 C5 C1 . . 109.22(9) ?
    N3 C5 C6 . . 111.64(9) ?
    C1 C5 C6 . . 110.88(9) ?
    N3 C5 C7 . . 106.23(9) ?
    C1 C5 C7 . . 108.70(9) ?
    C6 C5 C7 . . 110.02(10) ?
    C5 C6 H6A . . 109.5 ?
    C5 C6 H6B . . 109.5 ?
    H6A C6 H6B . . 109.5 ?
    C5 C6 H6C . . 109.5 ?
    H6A C6 H6C . . 109.5 ?
    H6B C6 H6C . . 109.5 ?
    C5 C7 H7A . . 109.5 ?
    C5 C7 H7B . . 109.5 ?
    H7A C7 H7B . . 109.5 ?
    C5 C7 H7C . . 109.5 ?
    H7A C7 H7C . . 109.5 ?
    H7B C7 H7C . . 109.5 ?
    O3 C8 O4 . . 123.86(10) ?
    O3 C8 C2 . . 122.24(11) ?
    O4 C8 C2 . . 113.87(9) ?
    O4 C9 H9A . . 109.5 ?
    O4 C9 H9B . . 109.5 ?
    H9A C9 H9B . . 109.5 ?
    O4 C9 H9C . . 109.5 ?
    H9A C9 H9C . . 109.5 ?
    H9B C9 H9C . . 109.5 ?
    O5 C10 N3 . . 126.23(11) ?
    O5 C10 O6 . . 124.12(11) ?
    N3 C10 O6 . . 109.62(9) ?
    O6 C11 C12 . . 105.89(9) ?
    O6 C11 H11A . . 110.6 ?
    C12 C11 H11A . . 110.6 ?
    O6 C11 H11B . . 110.6 ?
    C12 C11 H11B . . 110.6 ?
    H11A C11 H11B . . 108.7 ?
    C17 C12 C13 . . 118.85(11) ?
    C17 C12 C11 . . 120.61(12) ?
    C13 C12 C11 . . 120.53(11) ?
    C14 C13 C12 . . 120.51(12) ?
    C14 C13 H13 . . 119.7 ?
    C12 C13 H13 . . 119.7 ?
    C13 C14 C15 . . 120.27(13) ?
    C13 C14 H14 . . 119.9 ?
    C15 C14 H14 . . 119.9 ?
    C16 C15 C14 . . 119.59(12) ?
    C16 C15 H15 . . 120.2 ?
    C14 C15 H15 . . 120.2 ?
    C15 C16 C17 . . 119.98(12) ?
    C15 C16 H16 . . 120.0 ?
    C17 C16 H16 . . 120.0 ?
    C12 C17 C16 . . 120.77(13) ?
    C12 C17 H17 . . 119.6 ?
    C16 C17 H17 . . 119.6 ?
loop_
    _geom_torsion_atom_site_label_1
    _geom_torsion_atom_site_label_2
    _geom_torsion_atom_site_label_3
    _geom_torsion_atom_site_label_4
    _geom_torsion_site_symmetry_1
    _geom_torsion_site_symmetry_2
    _geom_torsion_site_symmetry_3
    _geom_torsion_site_symmetry_4
    _geom_torsion
    _geom_torsion_publ_flag
    C2 N1 C1 N2 . . . . -1.36(16) ?
    C2 N1 C1 C5 . . . . -178.04(9) ?
    C4 N2 C1 N1 . . . . 0.28(18) ?
    C4 N2 C1 C5 . . . . 177.10(10) ?
    C1 N1 C2 C3 . . . . 0.47(16) ?
    C1 N1 C2 C8 . . . . -176.14(10) ?
    N1 C2 C3 O1 . . . . -179.23(10) ?
    C8 C2 C3 O1 . . . . -2.66(18) ?
    N1 C2 C3 C4 . . . . 1.43(17) ?
    C8 C2 C3 C4 . . . . 178.00(10) ?
    C1 N2 C4 O2 . . . . -178.10(11) ?
    C1 N2 C4 C3 . . . . 1.58(16) ?
    O1 C3 C4 O2 . . . . -2.06(18) ?
    C2 C3 C4 O2 . . . . 177.35(11) ?
    O1 C3 C4 N2 . . . . 178.27(10) ?
    C2 C3 C4 N2 . . . . -2.32(16) ?
    C10 N3 C5 C1 . . . . 63.17(13) ?
    C10 N3 C5 C6 . . . . -59.82(14) ?
    C10 N3 C5 C7 . . . . -179.76(10) ?
    N1 C1 C5 N3 . . . . -141.95(10) ?
    N2 C1 C5 N3 . . . . 41.15(12) ?
    N1 C1 C5 C6 . . . . -18.51(14) ?
    N2 C1 C5 C6 . . . . 164.59(10) ?
    N1 C1 C5 C7 . . . . 102.55(12) ?
    N2 C1 C5 C7 . . . . -74.35(12) ?
    C9 O4 C8 O3 . . . . -5.78(16) ?
    C9 O4 C8 C2 . . . . 171.97(9) ?
    C3 C2 C8 O3 . . . . 4.06(17) ?
    N1 C2 C8 O3 . . . . -179.15(10) ?
    C3 C2 C8 O4 . . . . -173.74(10) ?
    N1 C2 C8 O4 . . . . 3.06(14) ?
    C5 N3 C10 O5 . . . . -11.21(19) ?
    C5 N3 C10 O6 . . . . 170.86(10) ?
    C11 O6 C10 O5 . . . . 5.83(18) ?
    C11 O6 C10 N3 . . . . -176.18(10) ?
    C10 O6 C11 C12 . . . . 173.06(10) ?
    O6 C11 C12 C17 . . . . 137.37(11) ?
    O6 C11 C12 C13 . . . . -43.44(15) ?
    C17 C12 C13 C14 . . . . 0.16(18) ?
    C11 C12 C13 C14 . . . . -179.05(11) ?
    C12 C13 C14 C15 . . . . 0.83(19) ?
    C13 C14 C15 C16 . . . . -0.91(19) ?
    C14 C15 C16 C17 . . . . 0.00(19) ?
    C13 C12 C17 C16 . . . . -1.07(17) ?
    C11 C12 C17 C16 . . . . 178.14(11) ?
    C15 C16 C17 C12 . . . . 1.00(18) ?
loop_
    _geom_hbond_atom_site_label_D
    _geom_hbond_atom_site_label_H
    _geom_hbond_atom_site_label_A
    _geom_hbond_site_symmetry_A
    _geom_hbond_distance_DH
    _geom_hbond_distance_HA
    _geom_hbond_distance_DA
    _geom_hbond_angle_DHA
    N3 H3 O5 4_566 0.882(15) 2.133(15) 2.8911(14) 143.7(12)
    N2 H2 O2 3_657 0.938(16) 1.886(16) 2.8135(16) 169.3(13)
    O1 H1 O3 . 0.918(17) 1.788(17) 2.6163(14) 148.7(16)
