# Supplementary material for: Methyl 2-(2-{[(benz­yloxy)carbon­yl]amino}­propan-2-yl)-5-hy­droxy-6-oxo-1,6-dihydro­pyrimidine-4-carboxyl­ate
Source: Acta Crystallogr Sect E Struct Rep Online. 2011 May 7;67(Pt 6):o1336. doi: 10.1107/S1600536811016278 (PMC3120555; doi:10.1107/S1600536811016278)
Supplement: Supplementary file 2 [file e-67-o1336-Isup2.hkl]

# 
# h,k,l, Fc-squared, Fo-squared, sigma(Fo-squared) and status flag 
# 
data_I
_shelx_title ' R90305E1 in P2(1)/c' 
_shelx_refln_list_code          4 
_shelx_F_calc_maximum      137.88 
_exptl_crystal_F_000       760.00 
_reflns_d_resolution_high  0.7599 
 
loop_ 
 _symmetry_equiv_pos_as_xyz 
 'x, y, z' 
 '-x, y+1/2, -z+1/2' 
 '-x, -y, -z' 
 'x, -y-1/2, z-1/2' 
 
_cell_length_a    12.1221 
_cell_length_b    16.2998 
_cell_length_c     9.1766 
_cell_angle_alpha  90.000 
_cell_angle_beta  106.294 
_cell_angle_gamma  90.000 
 
_shelx_F_squared_multiplier     1.000 
 
loop_ 
 _refln_index_h 
 _refln_index_k 
 _refln_index_l 
 _refln_F_squared_calc 
 _refln_F_squared_meas 
 _refln_F_squared_sigma 
 _refln_observed_status 
   3   0   0       17.26       14.82      0.88 o 
   4   0   0       27.61       20.64      0.95 o 
   5   0   0      102.40       84.04      3.08 o 
   6   0   0     4076.80     4043.89     41.20 o 
   7   0   0      612.52      660.51     17.68 o 
   8   0   0      537.52      527.00     13.26 o 
   9   0   0      366.22      379.75     18.07 o 
  10   0   0     2215.55     2247.71    102.08 o 
  11   0   0     3815.47     3758.06     31.90 o 
  12   0   0      201.25      183.22      7.33 o 
  13   0   0       20.79       16.56      5.82 o 
  14   0   0       84.68       84.04      5.89 o 
  15   0   0      126.27      116.17     13.30 o 
   2   1   0      840.55      729.60      8.38 o 
   3   1   0      109.37       98.57      1.99 o 
   4   1   0     1660.08     1545.03     11.40 o 
   5   1   0       47.14       40.53      1.62 o 
   6   1   0     1452.37     1545.14     29.80 o 
   7   1   0      269.26      288.33      8.76 o 
   8   1   0     1710.09     1804.09     59.04 o 
   9   1   0       86.40       88.64      3.58 o 
  10   1   0      263.31      251.48     10.24 o 
  11   1   0        0.58        0.63      2.95 o 
  12   1   0      582.78      599.18     52.96 o 
  13   1   0       32.67       26.12      8.69 o 
  14   1   0      103.31      121.25      6.98 o 
  15   1   0       40.46       36.41     14.85 o 
   0   2   0      488.86      474.18      9.88 o 
   1   2   0     2281.63     2051.07     26.79 o 
   3   2   0      943.71      843.45      9.13 o 
   4   2   0      287.66      283.68      5.51 o 
   5   2   0     4921.93     4991.49     48.41 o 
   6   2   0        0.89       -1.06      1.73 o 
   7   2   0      397.91      392.18      7.98 o 
   8   2   0      441.88      445.59     10.20 o 
   9   2   0      183.36      194.13      5.49 o 
  10   2   0       29.31       29.03      6.45 o 
  11   2   0      555.66      632.72     32.05 o 
  12   2   0       71.12       79.75      4.04 o 
  13   2   0        5.29        4.43      2.58 o 
  14   2   0       52.62       59.00      4.74 o 
  15   2   0       60.13       64.19      6.15 o 
   1   3   0      364.62      317.46      4.32 o 
   2   3   0       15.35       23.24      1.12 o 
   3   3   0      670.24      624.88      7.95 o 
   4   3   0     2342.32     2283.75     18.26 o 
   5   3   0      140.41      130.56      2.34 o 
   6   3   0       93.74       90.94      1.41 o 
   7   3   0        0.36        0.54      0.88 o 
   8   3   0        2.73        3.67      1.87 o 
   9   3   0      263.36      268.69     14.54 o 
  10   3   0     2020.49     2138.51     67.28 o 
  11   3   0       81.77       84.53      4.54 o 
  12   3   0      283.51      279.86     13.66 o 
  13   3   0        0.47        4.00      2.37 o 
  14   3   0       17.00       15.59      7.20 o 
  15   3   0       63.80       65.89     13.50 o 
   0   4   0     6571.27     6167.11     98.88 o 
   2   4   0     6091.42     6108.34    110.67 o 
   3   4   0      596.39      522.08      3.92 o 
   4   4   0       29.17       37.84      0.91 o 
   5   4   0       47.17       45.49      1.66 o 
   6   4   0      255.25      255.12      5.20 o 
   7   4   0      138.23       99.94      2.63 o 
   8   4   0      127.54      132.63      6.68 o 
   9   4   0        4.40        2.67      1.98 o 
  10   4   0     1114.95     1127.36     74.16 o 
  11   4   0        0.10        1.72      2.02 o 
  12   4   0      324.19      331.22     12.30 o 
  13   4   0       53.51       49.34      3.34 o 
  14   4   0       13.10       13.48      4.90 o 
  15   4   0        1.71        1.38      3.47 o 
   1   5   0    12419.07    11881.11    408.28 o 
   2   5   0       17.75       13.02      0.80 o 
   3   5   0     1285.02     1193.07     12.09 o 
   4   5   0      245.71      270.04      3.55 o 
   5   5   0      522.34      593.61      9.74 o 
   6   5   0     1222.50     1273.19     21.42 o 
   7   5   0      618.45      617.72      8.67 o 
   8   5   0      156.38      147.00      4.12 o 
   9   5   0     1644.50     1649.35     44.97 o 
  10   5   0       88.65       84.62      3.52 o 
  11   5   0       18.02       15.21      4.12 o 
  12   5   0       62.33       65.40      5.26 o 
  13   5   0        0.09        1.10      2.59 o 
  14   5   0       33.83       31.09     10.60 o 
   0   6   0      465.03      463.10      9.96 o 
   1   6   0      816.58      841.48      6.61 o 
   2   6   0       86.79       76.59      1.18 o 
   3   6   0     6570.39     6516.73     75.87 o 
   4   6   0      604.14      661.64      7.76 o 
   5   6   0       65.98       85.69      1.46 o 
   6   6   0      396.21      392.67      7.02 o 
   7   6   0      567.90      552.99     10.64 o 
   8   6   0      145.99      153.56      5.04 o 
   9   6   0      800.91      778.12     20.42 o 
  10   6   0      237.92      218.01     11.71 o 
  11   6   0      220.35      240.47     10.73 o 
  12   6   0       63.56       55.98      4.59 o 
  13   6   0      303.25      299.40     17.27 o 
  14   6   0       65.26       65.60      8.28 o 
   1   7   0       23.09       24.68      0.94 o 
   2   7   0       90.09       87.20      1.37 o 
   3   7   0      198.70      211.45      2.94 o 
   4   7   0      439.15      480.96      7.66 o 
   5   7   0      514.07      540.17      6.58 o 
   6   7   0       12.97       11.74      0.98 o 
   7   7   0      498.39      506.77     10.12 o 
   8   7   0      114.66      124.94      2.57 o 
   9   7   0      115.86      123.09      4.74 o 
  10   7   0      124.49      125.56      4.26 o 
  11   7   0      224.36      218.50      4.89 o 
  12   7   0       25.60       16.97      5.78 o 
  13   7   0        8.09        8.16      4.00 o 
  14   7   0       25.77       21.37      8.47 o 
   0   8   0     5134.96     5273.55     83.88 o 
   1   8   0      288.54      302.82      3.93 o 
   2   8   0     1132.52     1100.24     17.01 o 
   3   8   0      525.76      518.89      7.66 o 
   4   8   0     3231.02     3338.26     34.68 o 
   5   8   0       13.52       21.21      1.15 o 
   6   8   0      312.24      296.10      5.27 o 
   7   8   0     1462.25     1549.63     35.50 o 
   8   8   0      428.04      437.25      9.57 o 
   9   8   0      321.00      304.74      6.72 o 
  10   8   0       22.65       19.51      3.34 o 
  11   8   0       77.58       85.68      3.72 o 
  12   8   0      158.64      164.97      8.06 o 
  13   8   0       49.46       60.59      3.75 o 
  14   8   0        0.43        4.43      3.31 o 
   1   9   0     1117.70     1171.44     10.15 o 
   2   9   0       90.52       72.70      3.77 o 
   3   9   0       38.66       29.96      1.42 o 
   4   9   0      122.43      145.32      2.84 o 
   5   9   0       23.17       23.77      1.05 o 
   6   9   0       54.05       50.04      1.98 o 
   7   9   0      147.76      149.05      2.83 o 
   8   9   0      287.16      288.78      7.33 o 
   9   9   0      216.00      209.51      6.28 o 
  10   9   0       91.19       82.52      2.80 o 
  11   9   0        0.58        1.31      1.77 o 
  12   9   0      129.47      134.77      7.52 o 
  13   9   0       47.17       60.83     10.45 o 
   0  10   0      251.30      249.99      4.25 o 
   1  10   0      326.43      369.81      4.06 o 
   2  10   0      813.55      834.96      9.38 o 
   3  10   0      914.88      977.86     13.61 o 
   4  10   0       68.37       63.32      1.47 o 
   5  10   0      132.00      146.59      2.33 o 
   6  10   0       74.45       85.63      1.64 o 
   7  10   0      172.61      162.22      4.72 o 
   8  10   0      385.98      407.91      9.35 o 
   9  10   0       35.54       37.32      2.64 o 
  10  10   0        9.73        9.82      2.25 o 
  11  10   0        0.86        1.17      1.78 o 
  12  10   0        3.29        3.65      4.23 o 
  13  10   0      161.66      168.40     15.17 o 
   1  11   0      153.23      136.94      2.42 o 
   2  11   0      175.58      185.77      5.57 o 
   3  11   0      188.90      220.43      6.19 o 
   4  11   0       67.67       74.41      3.00 o 
   5  11   0      190.18      177.47      3.35 o 
   6  11   0      110.09      110.67      4.69 o 
   7  11   0        5.78        5.07      1.66 o 
   8  11   0      411.68      420.29     10.97 o 
   9  11   0       91.03       82.77      4.32 o 
  10  11   0       89.26       91.87      3.96 o 
  11  11   0        3.24        2.14      1.22 o 
  12  11   0       95.22       82.18      8.62 o 
  13  11   0        1.79       -1.66      5.21 o 
   0  12   0      131.58      138.47      3.98 o 
   1  12   0      191.23      186.94      2.56 o 
   2  12   0      371.82      369.67      7.31 o 
   3  12   0      124.80      114.75      4.40 o 
   4  12   0       90.08      100.45      3.02 o 
   5  12   0       73.56       80.99      3.90 o 
   6  12   0      563.34      530.86     18.36 o 
   7  12   0       47.91       42.26      4.49 o 
   8  12   0       28.93       24.98      5.10 o 
   9  12   0       12.35        8.13      2.48 o 
  10  12   0       11.81        8.28      2.94 o 
  11  12   0        2.85        3.36      1.97 o 
  12  12   0        4.47        7.30      4.10 o 
   1  13   0        6.33        8.86      0.57 o 
   2  13   0      398.85      404.11      8.04 o 
   3  13   0      638.28      655.89     15.00 o 
   4  13   0       14.66       14.86      3.02 o 
   5  13   0        0.75        1.63      1.03 o 
   6  13   0        3.13        2.76      1.29 o 
   7  13   0        0.18        2.76      1.21 o 
   8  13   0       92.50       88.25      3.09 o 
   9  13   0       24.70       19.09      4.68 o 
  10  13   0       18.84       23.71      5.32 o 
  11  13   0       16.88       17.09      5.40 o 
  12  13   0       39.79       22.05      7.98 o 
   0  14   0        0.49        1.11      1.18 o 
   1  14   0       81.16       83.71      3.59 o 
   2  14   0      132.74      127.31      4.10 o 
   3  14   0      289.08      289.63      4.21 o 
   4  14   0      195.98      185.60      3.78 o 
   5  14   0       17.89       15.33      2.62 o 
   6  14   0     1019.39     1064.10     28.35 o 
   7  14   0        0.81        1.40      1.15 o 
   8  14   0       48.14       36.66      2.98 o 
   9  14   0       18.27       17.78      3.57 o 
  10  14   0       82.22       76.30      5.11 o 
  11  14   0        0.07        1.85      2.11 o 
   1  15   0        5.72        5.15      1.75 o 
   2  15   0      317.86      322.48      8.46 o 
   3  15   0       98.13      107.76      4.48 o 
   4  15   0       13.98       12.53      3.01 o 
   5  15   0       24.07       25.96      4.86 o 
   6  15   0      380.59      366.23     13.10 o 
   7  15   0       69.44       66.96      3.35 o 
   8  15   0       12.37        8.22      2.38 o 
   9  15   0       23.22       20.01      5.15 o 
  10  15   0        6.15       -0.13      4.80 o 
   0  16   0       35.97       48.55     14.09 o 
   1  16   0       43.64       44.52      8.91 o 
   2  16   0        5.12        3.85      1.71 o 
   3  16   0       18.52       15.03      3.52 o 
   4  16   0       54.88       51.29      3.55 o 
   5  16   0      359.68      344.31      7.82 o 
   6  16   0       71.74       65.07      5.76 o 
   7  16   0      123.45      119.40      5.90 o 
   8  16   0       61.90       65.32      7.49 o 
   9  16   0        2.42        2.76      1.42 o 
  10  16   0       11.41        8.64      3.90 o 
   1  17   0        9.93        8.87      2.95 o 
   2  17   0        0.36       -0.49      2.02 o 
   3  17   0      773.56      775.10     18.72 o 
   4  17   0       48.91       36.30      6.46 o 
   5  17   0       57.94       43.83      2.80 o 
   6  17   0      102.42      112.12      3.67 o 
   7  17   0      171.51      192.19      6.98 o 
   8  17   0       40.86       31.84      3.39 o 
   9  17   0       35.01       18.85      7.50 o 
   0  18   0        0.13        1.22      4.21 o 
   1  18   0       53.36       47.35      9.19 o 
   2  18   0        0.08        2.61      2.06 o 
   3  18   0       81.89       78.17     11.28 o 
   4  18   0      116.12      127.16      4.51 o 
   5  18   0        3.58        1.44      1.74 o 
   6  18   0       83.06       93.54     10.27 o 
   7  18   0      181.60      184.46     13.68 o 
   8  18   0        1.41        4.74      3.91 o 
   1  19   0        6.65        6.37      2.73 o 
   2  19   0       22.50       13.65      4.34 o 
   3  19   0        0.04        0.17      2.19 o 
   4  19   0       12.49       14.46      5.88 o 
   5  19   0      431.18      464.24     21.88 o 
   6  19   0       73.49       74.40      8.54 o 
   7  19   0       23.47       10.92      8.17 o 
   0  20   0       70.26       53.17     18.27 o 
   1  20   0      124.67      127.12      7.95 o 
   2  20   0       54.98       52.46      7.15 o 
   3  20   0      191.20      198.72     13.43 o 
   4  20   0        7.41        8.69      4.21 o 
   5  20   0      629.10      661.94     14.54 o 
   1  21   0       25.42       23.41      8.79 o 
   2  21   0       40.32       29.51      8.36 o 
   3  21   0        0.02        1.71      3.64 o 
 -15   1   1       18.15       13.05      5.15 o 
 -14   1   1      131.17      128.99     10.85 o 
 -13   1   1        7.66        8.71      4.18 o 
 -12   1   1      812.69      837.88     56.88 o 
 -11   1   1      221.13      226.50      5.71 o 
 -10   1   1       19.41       19.51      4.27 o 
  -9   1   1       90.63       86.50      4.75 o 
  -8   1   1      511.45      552.03      9.42 o 
  -7   1   1      551.93      545.91     13.74 o 
  -6   1   1       75.10       56.11      2.89 o 
  -5   1   1      297.58      280.65      4.38 o 
  -4   1   1       58.25       73.00      1.94 o 
  -3   1   1      441.33      455.79      6.47 o 
  -2   1   1     1553.66     1423.91     12.23 o 
  -1   1   1     6435.46     5671.41     64.04 o 
   0   1   1      701.56      614.18     11.08 o 
   1   1   1     2100.76     1881.95     19.65 o 
   2   1   1     2703.62     2503.61     23.59 o 
   3   1   1      116.27      119.67      2.24 o 
   4   1   1     1907.43     1847.34     25.06 o 
   5   1   1      340.29      339.09      5.45 o 
   6   1   1      302.50      325.85      8.50 o 
   7   1   1      142.69      139.47      3.87 o 
   8   1   1      157.57      142.28      5.05 o 
   9   1   1      498.01      478.35     14.29 o 
  10   1   1      736.82      761.17     42.79 o 
  11   1   1        0.25       -3.09      3.21 o 
  12   1   1       39.70       43.56     12.78 o 
  13   1   1      296.84      302.33     12.09 o 
  14   1   1       75.96       82.73      4.16 o 
 -15   2   1       26.25       25.99      8.66 o 
 -14   2   1      402.20      449.22     33.14 o 
 -13   2   1      448.15      445.30     22.50 o 
 -12   2   1        8.60        6.84      3.33 o 
 -11   2   1      124.35      119.44      4.87 o 
 -10   2   1       53.70       55.52      5.22 o 
  -9   2   1       30.16       31.30      2.11 o 
  -8   2   1       79.69       83.55      3.96 o 
  -7   2   1       12.76       17.30      3.56 o 
  -6   2   1     3158.71     3351.79     20.18 o 
  -5   2   1      320.47      325.59      3.99 o 
  -4   2   1     1705.58     1657.13     26.84 o 
  -3   2   1     1331.67     1296.23     13.38 o 
  -1   2   1      325.08      299.48      4.28 o 
   0   2   1     6041.50     5863.31     93.55 o 
   1   2   1       80.92      103.62      2.23 o 
   2   2   1     1831.40     1597.70     29.83 o 
   3   2   1      461.73      437.99      9.35 o 
   4   2   1      309.78      295.87      4.34 o 
   5   2   1      822.17      828.00     13.28 o 
   6   2   1     1338.23     1384.67     31.07 o 
   7   2   1       20.81       27.22      1.50 o 
   8   2   1     2318.82     2237.67     32.28 o 
   9   2   1      115.71      108.63      4.92 o 
  10   2   1     3133.96     3027.65     91.30 o 
  11   2   1      442.51      500.38     19.58 o 
  12   2   1       82.73       88.82      4.56 o 
  13   2   1       68.66       77.74     15.75 o 
  14   2   1       49.18       43.35     11.09 o 
 -15   3   1       68.95       74.32      4.92 o 
 -14   3   1        0.34        3.02      2.38 o 
 -13   3   1      336.18      348.11     22.11 o 
 -12   3   1      229.44      239.33     11.35 o 
 -11   3   1      588.72      574.57     44.15 o 
 -10   3   1       52.78       48.68      4.32 o 
  -9   3   1      290.15      284.50      9.95 o 
  -8   3   1        2.24        1.01      1.24 o 
  -7   3   1      174.78      207.01      6.32 o 
  -6   3   1     1532.76     1638.67     58.82 o 
  -5   3   1     1758.01     1913.41     35.14 o 
  -4   3   1       17.76       19.01      0.80 o 
  -3   3   1      232.05      220.42      3.40 o 
  -1   3   1     7915.62     7360.28     83.11 o 
   0   3   1     2591.50     2421.11     16.68 o 
   1   3   1     8924.55     8043.42    127.78 o 
   2   3   1      338.80      316.33      5.62 o 
   3   3   1      529.85      452.74     15.76 o 
   4   3   1     1821.38     1709.94     15.84 o 
   5   3   1     3077.71     3033.19     40.71 o 
   6   3   1       35.06       30.77      2.30 o 
   7   3   1      290.30      332.66      4.41 o 
   8   3   1      727.62      672.82     16.86 o 
   9   3   1      144.95      136.81      4.26 o 
  10   3   1      717.31      644.11     20.08 o 
  11   3   1      366.32      367.53     13.40 o 
  12   3   1       24.05       24.93      6.41 o 
  13   3   1       74.05       76.60      4.18 o 
  14   3   1        0.64        0.20      1.95 o 
 -15   4   1        7.27        9.76      4.10 o 
 -14   4   1        9.76        7.26      3.37 o 
 -13   4   1      256.24      266.45     14.35 o 
 -12   4   1        9.86        9.72      3.99 o 
 -11   4   1       32.74       34.31     12.01 o 
 -10   4   1      742.79      712.94     43.84 o 
  -9   4   1       74.88       83.86     10.70 o 
  -8   4   1      594.68      615.50     15.69 o 
  -7   4   1        1.14        0.62      1.40 o 
  -6   4   1      125.68      141.70      3.55 o 
  -5   4   1       17.53       24.20      0.94 o 
  -4   4   1     2068.47     2025.67     18.55 o 
  -3   4   1     2440.08     2336.80     21.15 o 
  -2   4   1    10018.60     9671.99    139.82 o 
  -1   4   1     1113.67     1046.58     10.39 o 
   0   4   1      194.09      156.59      2.62 o 
   1   4   1     2246.27     2091.52     15.40 o 
   2   4   1     3207.94     2959.36     51.49 o 
   3   4   1     2882.79     2724.05     38.77 o 
   4   4   1      432.85      468.01      5.28 o 
   5   4   1     2240.74     2134.08     33.02 o 
   6   4   1      165.01      181.59      3.67 o 
   7   4   1      392.38      410.31      4.27 o 
   8   4   1      284.18      270.44      7.10 o 
   9   4   1     1679.23     1646.38     42.54 o 
  10   4   1        1.93       -0.72      2.09 o 
  11   4   1       49.39       36.97      6.69 o 
  12   4   1        1.14        1.11      2.38 o 
  13   4   1        8.94        3.69      3.25 o 
  14   4   1        0.91        1.17      1.98 o 
 -15   5   1        1.64       -0.16      2.34 o 
 -14   5   1       79.75       74.08     14.13 o 
 -13   5   1      119.02      137.05      6.79 o 
 -12   5   1       54.57       48.42     11.13 o 
 -11   5   1       45.47       38.69      6.61 o 
 -10   5   1        0.02       -0.20      2.09 o 
  -9   5   1       42.04       41.39      3.64 o 
  -8   5   1       65.63       68.47      2.30 o 
  -7   5   1      175.15      210.28      4.30 o 
  -6   5   1     2351.56     2418.17     38.16 o 
  -5   5   1       53.83       58.19      1.58 o 
  -4   5   1     2667.40     2705.52     23.13 o 
  -3   5   1       39.15       42.47      0.99 o 
  -2   5   1     2908.13     2746.27     17.98 o 
  -1   5   1       47.58       54.42      1.25 o 
   0   5   1     5798.55     5414.41     54.68 o 
   1   5   1       13.30       14.95      1.45 o 
   2   5   1     2242.89     2107.45     19.35 o 
   3   5   1     1162.39     1054.46      7.42 o 
   4   5   1      677.02      694.30      7.15 o 
   5   5   1     1561.24     1648.68     36.30 o 
   6   5   1       12.88       18.60      2.94 o 
   7   5   1      449.40      457.56      6.63 o 
   8   5   1      395.88      383.72      9.63 o 
   9   5   1      253.51      270.26     10.43 o 
  10   5   1       22.51       32.19      3.18 o 
  11   5   1        0.69       -0.22      1.91 o 
  12   5   1       89.89       91.51      3.92 o 
  13   5   1       14.25        9.25      4.53 o 
  14   5   1        2.72        1.36      2.43 o 
 -15   6   1      130.62      145.40     45.97 o 
 -14   6   1      430.44      475.34     22.65 o 
 -13   6   1       15.26       11.32      7.29 o 
 -12   6   1       57.60       60.13      4.99 o 
 -11   6   1       45.25       41.34      3.04 o 
 -10   6   1       23.29       19.89      4.35 o 
  -9   6   1       53.75       48.37      6.22 o 
  -8   6   1      263.98      252.99      5.71 o 
  -7   6   1        3.11        1.12      0.76 o 
  -6   6   1        5.69        8.19      1.65 o 
  -5   6   1      995.96     1096.56     12.77 o 
  -4   6   1       14.28       18.55      1.15 o 
  -3   6   1      765.40      716.65      4.58 o 
  -2   6   1        0.52        0.67      0.84 o 
  -1   6   1       34.14       25.78      1.16 o 
   0   6   1     4145.94     4096.83     41.41 o 
   1   6   1     2137.78     2042.07     24.55 o 
   2   6   1        2.97        4.65      0.65 o 
   3   6   1      138.82      133.92      2.16 o 
   4   6   1       31.87       31.85      0.90 o 
   5   6   1       43.24       46.64      1.26 o 
   6   6   1      600.08      641.23     20.58 o 
   7   6   1       84.20       87.22      2.47 o 
   8   6   1     1843.16     1846.14     52.96 o 
   9   6   1      136.93      135.07      3.45 o 
  10   6   1     1264.94     1337.60     36.02 o 
  11   6   1      311.47      311.65     11.66 o 
  12   6   1       28.10       29.01      7.90 o 
  13   6   1        0.01        1.92      2.04 o 
  14   6   1        8.80        5.77      2.73 o 
 -14   7   1       58.72       34.23     12.53 o 
 -13   7   1        0.01        3.43      2.93 o 
 -12   7   1       22.92       21.13      5.19 o 
 -11   7   1       21.18       16.90      5.09 o 
 -10   7   1       81.13       71.34      4.76 o 
  -9   7   1      375.62      368.77     12.96 o 
  -8   7   1       86.95       91.42      2.58 o 
  -7   7   1       55.60       49.32      1.90 o 
  -6   7   1      156.02      169.64      3.08 o 
  -5   7   1     3115.49     3318.13     32.22 o 
  -4   7   1        2.46        6.40      1.18 o 
  -3   7   1     1728.22     1707.47      7.69 o 
  -2   7   1       14.71       23.91      1.06 o 
  -1   7   1      213.72      201.36      3.24 o 
   0   7   1       12.27        5.56      0.70 o 
   1   7   1      268.91      275.22      4.45 o 
   2   7   1       51.35       52.84      1.63 o 
   3   7   1       17.68       17.64      1.32 o 
   4   7   1      633.65      589.09     10.13 o 
   5   7   1       46.43       31.59      1.30 o 
   6   7   1      674.94      693.98      8.30 o 
   7   7   1      173.62      175.25      4.23 o 
   8   7   1      668.75      656.64     17.56 o 
   9   7   1      335.53      316.77      9.03 o 
  10   7   1       16.49       16.55      3.58 o 
  11   7   1      172.47      159.31      9.74 o 
  12   7   1       37.67       37.19     11.91 o 
  13   7   1       63.60       45.27     11.07 o 
  14   7   1        9.74        5.93      3.91 o 
 -14   8   1        1.46        0.70      1.78 o 
 -13   8   1        3.01        2.68      2.27 o 
 -12   8   1       19.70       21.56      6.65 o 
 -11   8   1      123.94      113.69      4.53 o 
 -10   8   1       20.40       15.41      4.13 o 
  -9   8   1      731.00      728.69     15.47 o 
  -8   8   1      338.49      358.89      7.29 o 
  -7   8   1      788.71      841.71     16.89 o 
  -6   8   1        5.02        5.85      1.51 o 
  -5   8   1      122.88      107.31      1.91 o 
  -4   8   1      140.65      116.05      2.57 o 
  -3   8   1     5260.23     5594.98     78.69 o 
  -2   8   1      534.16      581.65      6.67 o 
  -1   8   1      218.61      236.99      4.19 o 
   0   8   1        8.05        8.92      0.80 o 
   1   8   1      217.12      229.16      4.85 o 
   2   8   1     1745.64     1769.87     44.34 o 
   3   8   1       40.12       52.26      2.62 o 
   4   8   1      200.10      200.98      4.54 o 
   5   8   1      374.55      404.47      6.68 o 
   6   8   1        5.45        6.08      1.03 o 
   7   8   1     2212.44     2114.22     33.08 o 
   8   8   1      286.23      276.50      7.70 o 
   9   8   1        9.02        7.77      1.81 o 
  10   8   1       78.94       80.19      2.55 o 
  11   8   1      224.67      231.24      8.65 o 
  12   8   1       44.39       34.33      9.52 o 
  13   8   1        9.66        9.79      4.04 o 
 -14   9   1        1.87       -0.87      7.00 o 
 -13   9   1        6.14        7.76      6.34 o 
 -12   9   1      209.99      220.06      9.42 o 
 -11   9   1       10.06        7.00      3.26 o 
 -10   9   1      131.84      126.91      4.28 o 
  -9   9   1      331.77      326.62      8.88 o 
  -8   9   1      441.43      430.94     12.83 o 
  -7   9   1       59.87       55.87      2.38 o 
  -6   9   1       85.87       86.38      2.77 o 
  -5   9   1        2.44        2.90      0.80 o 
  -4   9   1       45.43       49.53      1.37 o 
  -3   9   1      366.12      370.03      6.69 o 
  -2   9   1      120.32      119.32      2.69 o 
  -1   9   1     1574.41     1614.93     17.62 o 
   0   9   1      636.91      668.95      8.60 o 
   1   9   1     4489.56     4561.85     78.29 o 
   2   9   1       32.39       41.27      1.73 o 
   3   9   1      999.16      991.84     22.37 o 
   4   9   1      132.57      129.84      5.99 o 
   5   9   1      135.58      135.22      3.45 o 
   6   9   1       14.16       15.71      1.53 o 
   7   9   1      800.31      777.70     17.37 o 
   8   9   1       72.68       66.56      2.75 o 
   9   9   1       41.11       38.59      2.78 o 
  10   9   1        2.12        1.68      1.52 o 
  11   9   1      185.35      209.36      6.32 o 
  12   9   1        0.62        1.62      3.92 o 
  13   9   1        1.54       -4.26      4.26 o 
 -13  10   1       39.85       45.96     15.68 o 
 -12  10   1      299.18      345.87     15.19 o 
 -11  10   1       47.17       41.09     14.81 o 
 -10  10   1       23.10       23.30      2.34 o 
  -9  10   1      332.94      319.04      7.51 o 
  -8  10   1       31.81       34.23      2.66 o 
  -7  10   1      569.72      538.95     10.94 o 
  -6  10   1      286.56      290.14      5.22 o 
  -5  10   1       20.10       23.40      1.19 o 
  -4  10   1        0.36        0.23      1.08 o 
  -3  10   1       94.96       80.39      1.91 o 
  -2  10   1      290.16      297.83      3.35 o 
  -1  10   1        6.10        5.69      0.95 o 
   0  10   1     1063.77     1074.01      9.98 o 
   1  10   1      183.51      168.70      3.57 o 
   2  10   1     1978.31     1970.05     39.42 o 
   3  10   1      610.52      643.36     13.18 o 
   4  10   1       41.87       46.44      4.10 o 
   5  10   1        8.60       10.79      1.44 o 
   6  10   1      103.18      110.18      3.96 o 
   7  10   1      235.01      235.90      5.86 o 
   8  10   1       17.30       15.73      2.77 o 
   9  10   1       37.02       30.74      2.25 o 
  10  10   1      265.53      290.30     10.97 o 
  11  10   1       95.59       98.46      5.01 o 
  12  10   1      224.84      233.37     17.38 o 
  13  10   1       10.11        8.69      5.80 o 
 -13  11   1       31.22       19.26     10.38 o 
 -12  11   1       18.26       16.09      7.24 o 
 -11  11   1      122.16      123.18     16.22 o 
 -10  11   1       34.28       35.26      2.28 o 
  -9  11   1      386.13      432.62     11.36 o 
  -8  11   1     1206.41     1178.02     25.41 o 
  -7  11   1      262.21      288.19      4.21 o 
  -6  11   1       12.38       14.48      2.30 o 
  -5  11   1      119.32      127.88      3.42 o 
  -4  11   1       15.52       14.43      1.36 o 
  -3  11   1        0.03        1.14      0.74 o 
  -2  11   1      700.17      691.30      8.91 o 
  -1  11   1       51.93       61.12      1.25 o 
   0  11   1        2.59        2.46      0.74 o 
   1  11   1      317.69      316.86      5.81 o 
   2  11   1     1618.20     1697.90     39.89 o 
   3  11   1       20.00       20.16      3.36 o 
   4  11   1       62.61       71.55      3.02 o 
   5  11   1      188.78      197.30      5.58 o 
   6  11   1      482.19      519.71     12.68 o 
   7  11   1     1241.31     1288.83     30.88 o 
   8  11   1       96.79       98.27      3.86 o 
   9  11   1       82.72       78.33      4.03 o 
  10  11   1       15.11       12.92      3.02 o 
  11  11   1        5.29       11.23      3.17 o 
  12  11   1       28.53       27.39      8.67 o 
 -12  12   1       16.20       14.43      8.98 o 
 -11  12   1       45.84       25.07     10.87 o 
 -10  12   1       34.57       42.31      3.56 o 
  -9  12   1      320.22      316.48      9.34 o 
  -8  12   1      711.69      656.73     17.59 o 
  -7  12   1       84.70       83.65      2.51 o 
  -6  12   1        1.91        0.46      1.18 o 
  -5  12   1        0.76        1.25      1.26 o 
  -4  12   1        0.10        0.52      0.81 o 
  -3  12   1        2.60        5.64      1.13 o 
  -2  12   1      780.73      785.67     11.75 o 
  -1  12   1      502.11      513.55      7.99 o 
   0  12   1      237.95      215.33      3.57 o 
   1  12   1      354.52      355.98      7.12 o 
   2  12   1        9.58        4.85      2.65 o 
   3  12   1        5.09       10.64      2.73 o 
   4  12   1      547.92      554.92     10.73 o 
   5  12   1       51.22       52.05      2.71 o 
   6  12   1      426.15      428.17     10.66 o 
   7  12   1       54.34       50.24      3.48 o 
   8  12   1      321.16      328.72     11.44 o 
   9  12   1        0.92        1.68      1.64 o 
  10  12   1        0.03        2.03      2.16 o 
  11  12   1       48.06       57.14      7.30 o 
  12  12   1      213.80      254.15     13.59 o 
 -12  13   1        8.78       11.09      7.21 o 
 -11  13   1        0.34        0.20      1.35 o 
 -10  13   1      300.97      300.01     10.45 o 
  -9  13   1        0.08        1.90      1.36 o 
  -8  13   1       17.63       10.96      2.28 o 
  -7  13   1        1.21        2.10      1.57 o 
  -6  13   1       75.75       57.38      2.58 o 
  -5  13   1       83.31       72.86      2.12 o 
  -4  13   1        7.88        8.80      1.11 o 
  -3  13   1       87.92       93.58      1.85 o 
  -2  13   1      436.90      450.98      6.78 o 
  -1  13   1      104.59      103.72      1.62 o 
   0  13   1      944.47     1016.04     16.85 o 
   1  13   1      538.28      548.96     10.79 o 
   2  13   1       45.91       57.63      2.33 o 
   3  13   1      193.92      177.18      5.57 o 
   4  13   1       22.35       19.77      3.47 o 
   5  13   1      675.13      647.03     18.87 o 
   6  13   1      948.88     1035.06     25.27 o 
   7  13   1       62.99       64.54      3.27 o 
   8  13   1       92.43       99.26      4.59 o 
   9  13   1       37.01       25.94      6.50 o 
  10  13   1       71.92       66.51      4.01 o 
  11  13   1        5.30        2.25      2.17 o 
 -11  14   1       94.88       95.99      9.78 o 
 -10  14   1        0.23        0.93      4.25 o 
  -9  14   1        1.06        0.57      1.34 o 
  -8  14   1       25.75       16.41      5.65 o 
  -7  14   1        0.02        1.56      1.72 o 
  -6  14   1      105.07       95.78      2.92 o 
  -5  14   1      211.45      212.30      6.23 o 
  -4  14   1       41.12       39.47      2.58 o 
  -3  14   1        2.37        1.06      1.45 o 
  -2  14   1      210.86      191.88      5.69 o 
  -1  14   1        7.07        4.55      1.65 o 
   0  14   1       24.14       19.89      3.21 o 
   1  14   1      105.82       98.56      3.24 o 
   2  14   1      165.74      163.50      2.94 o 
   3  14   1      465.64      478.61     10.63 o 
   4  14   1      384.03      416.00     15.69 o 
   5  14   1      169.15      178.28      4.02 o 
   6  14   1        7.42        9.91      2.67 o 
   7  14   1       36.61       40.21      4.69 o 
   8  14   1       98.07      101.77      3.24 o 
   9  14   1        4.47        5.53      1.95 o 
  10  14   1       56.08       47.82      8.61 o 
  11  14   1        1.10        0.68      2.52 o 
 -11  15   1       35.96       26.57     10.66 o 
 -10  15   1       16.24       12.16      6.26 o 
  -9  15   1      200.38      206.54      6.62 o 
  -8  15   1        0.76        1.05      1.47 o 
  -7  15   1       66.78       63.28      4.44 o 
  -6  15   1       58.74       59.73      2.88 o 
  -5  15   1       41.65       43.42      2.49 o 
  -4  15   1        3.02        2.27      1.16 o 
  -3  15   1        1.86        1.79      1.01 o 
  -2  15   1       46.70       43.82      4.34 o 
  -1  15   1      139.33      134.23      4.02 o 
   0  15   1        0.90        1.48      1.17 o 
   1  15   1      322.88      320.66      8.41 o 
   2  15   1       12.39        9.07      1.97 o 
   3  15   1      261.54      266.75      7.78 o 
   4  15   1      539.02      569.44     13.40 o 
   5  15   1       70.81       73.19      3.82 o 
   6  15   1        0.13        2.02      1.29 o 
   7  15   1      140.21      143.38      4.66 o 
   8  15   1       29.99       25.27      5.45 o 
   9  15   1        2.21        1.26      2.04 o 
  10  15   1        4.95        4.95      1.66 o 
 -10  16   1      130.56      123.14      7.45 o 
  -9  16   1        0.16        0.37      2.61 o 
  -8  16   1       31.69       19.49      5.06 o 
  -7  16   1      424.37      441.54     10.36 o 
  -6  16   1       38.38       30.76      5.23 o 
  -5  16   1       24.21       22.99      4.72 o 
  -4  16   1       33.34       33.41      3.68 o 
  -3  16   1       90.05       94.83      4.75 o 
  -2  16   1        0.16        1.72      1.62 o 
  -1  16   1       29.67       27.08      5.50 o 
   0  16   1       32.28       24.54      4.80 o 
   1  16   1       36.71       31.79      5.75 o 
   2  16   1       55.67       50.12      2.95 o 
   3  16   1       83.60       81.55      4.29 o 
   4  16   1      119.07      135.91      4.12 o 
   5  16   1      151.07      148.72      6.47 o 
   6  16   1       46.81       49.52      3.50 o 
   7  16   1      165.46      167.98      6.42 o 
   8  16   1       15.22       16.03      3.43 o 
   9  16   1        2.13        0.87      1.55 o 
  -9  17   1       34.16       19.19      9.93 o 
  -8  17   1        4.52        4.29      2.13 o 
  -7  17   1       14.51        9.98      3.54 o 
  -6  17   1       35.47       35.92      7.68 o 
  -5  17   1      291.17      295.48      8.96 o 
  -4  17   1       54.10       58.41      6.05 o 
  -3  17   1      468.08      514.27     22.65 o 
  -2  17   1       14.88       10.76      3.27 o 
  -1  17   1       21.85       21.04      4.77 o 
   0  17   1       20.56       17.46      4.09 o 
   1  17   1       78.72       62.77     13.66 o 
   2  17   1       13.05       15.47      4.03 o 
   3  17   1      559.28      557.36     19.98 o 
   4  17   1      245.95      253.22      9.81 o 
   5  17   1       43.11       48.63      3.27 o 
   6  17   1       11.59        9.53      3.80 o 
   7  17   1        6.33       10.03      3.67 o 
   8  17   1      126.57      139.87      6.04 o 
  -8  18   1       51.00       50.72      5.86 o 
  -7  18   1      104.26       91.30      6.32 o 
  -6  18   1       34.76       22.28      7.94 o 
  -5  18   1       39.26       26.05      6.88 o 
  -4  18   1       12.11       10.20      3.59 o 
  -3  18   1       22.09       15.28      3.54 o 
  -2  18   1      102.83       99.41      4.86 o 
  -1  18   1       91.84       87.44      4.52 o 
   0  18   1       19.12       13.81      4.09 o 
   1  18   1       22.10       19.59      3.96 o 
   2  18   1       75.56       69.74      5.90 o 
   3  18   1      504.03      497.50     12.32 o 
   4  18   1       36.31       24.09      6.93 o 
   5  18   1      148.08      126.40      7.47 o 
   6  18   1      122.48      111.28      7.53 o 
   7  18   1       15.49        9.47      3.47 o 
  -7  19   1       21.73       24.21      9.21 o 
  -6  19   1        2.74        0.01      3.32 o 
  -5  19   1       26.88       19.85      6.87 o 
  -4  19   1       33.77       22.89      7.93 o 
  -3  19   1       15.74        9.11      5.56 o 
  -2  19   1        9.14       10.09      3.31 o 
  -1  19   1       48.05       40.60      4.81 o 
   0  19   1       14.41        9.60      3.68 o 
   1  19   1        5.47        6.07      2.69 o 
   2  19   1      159.74      173.00      9.67 o 
   3  19   1       10.34        6.25      2.70 o 
   4  19   1        0.35        0.97      2.28 o 
   5  19   1        1.03        3.24      2.58 o 
   6  19   1        0.29        1.41      3.05 o 
  -5  20   1       59.11       37.37     13.38 o 
  -4  20   1        2.46        4.21      2.93 o 
  -3  20   1        6.33        4.00      2.92 o 
  -2  20   1        9.71        9.97      4.61 o 
  -1  20   1       57.25       45.83     14.68 o 
   0  20   1        0.07        2.19      2.64 o 
   1  20   1      404.74      409.87     19.46 o 
   2  20   1       15.13        7.56      4.53 o 
   3  20   1       25.50       17.70      4.53 o 
   4  20   1      291.03      282.68      7.78 o 
   5  20   1      144.00      156.65      5.66 o 
  -3  21   1        0.56       -0.32      2.48 o 
  -2  21   1       61.25       39.02     13.75 o 
  -1  21   1      138.40      129.91      8.11 o 
   0  21   1       41.59       30.67      9.92 o 
   1  21   1      424.30      412.86      9.59 o 
   2  21   1       55.27       39.58     10.98 o 
 -15   0   2        0.56        2.97      2.18 o 
 -14   0   2      402.46      398.85     24.34 o 
 -13   0   2      107.42      119.64      9.71 o 
 -12   0   2      913.88     1087.41     52.75 o 
 -11   0   2        0.18        3.46      1.73 o 
 -10   0   2      601.35      595.97     24.73 o 
  -9   0   2      179.05      187.26      8.88 o 
  -8   0   2     2441.75     2769.51    164.20 o 
  -7   0   2      110.14      120.91      4.50 o 
  -6   0   2     5406.93     6294.73     62.87 o 
  -5   0   2      618.21      593.14     15.48 o 
  -4   0   2     1164.70      958.44     16.74 o 
  -3   0   2        6.44        4.65      2.13 o 
  -2   0   2     4366.83     3990.01     71.76 o 
   0   0   2     4626.25     4226.12     66.30 o 
   1   0   2      904.78      859.92     37.43 o 
   2   0   2      458.41      423.88     13.04 o 
   3   0   2     9776.33     9290.69    147.54 o 
   4   0   2     6361.66     6607.34    120.03 o 
   5   0   2     1169.52     1339.06     25.42 o 
   6   0   2      282.28      303.90      7.98 o 
   7   0   2       10.08        1.79      2.81 o 
   8   0   2       22.33       20.49      9.41 o 
   9   0   2     1101.57     1154.31     51.53 o 
  10   0   2      117.74      110.86     10.24 o 
  11   0   2       85.07       87.70      4.71 o 
  12   0   2        0.91        4.20      2.48 o 
  13   0   2       56.78       39.66     18.17 o 
  14   0   2      305.85      362.90     24.36 o 
 -15   1   2        6.23        3.50      3.91 o 
 -14   1   2       58.69       52.85     16.20 o 
 -13   1   2       35.88       30.89     12.80 o 
 -12   1   2      382.06      372.27     15.33 o 
 -11   1   2        0.04        2.20      2.56 o 
 -10   1   2        6.98        3.85      1.39 o 
  -9   1   2      220.74      224.88      5.49 o 
  -8   1   2        7.37        6.74      1.39 o 
  -7   1   2       14.56       11.70      1.24 o 
  -6   1   2      115.38      120.64      2.74 o 
  -5   1   2      377.42      350.43      4.36 o 
  -4   1   2     3445.69     3310.58     45.32 o 
  -3   1   2     3019.66     2917.67     27.88 o 
  -2   1   2     3610.90     3527.44     26.35 o 
  -1   1   2     5487.89     4955.77     74.17 o 
   0   1   2     3504.43     3182.42     40.42 o 
   1   1   2      474.21      442.86      6.73 o 
   2   1   2      185.27      229.91      3.95 o 
   3   1   2       36.95       37.94      1.44 o 
   4   1   2       79.49      104.71      2.19 o 
   5   1   2     3971.53     4072.67    128.78 o 
   6   1   2      149.08      178.52      3.73 o 
   7   1   2     1202.12     1187.36     23.19 o 
   8   1   2      261.32      259.91      8.38 o 
   9   1   2        1.31        1.05      1.63 o 
  10   1   2      108.95      102.69      5.08 o 
  11   1   2      201.07      172.97      4.48 o 
  12   1   2        1.10        2.50      1.76 o 
  13   1   2        0.11        3.58      2.34 o 
  14   1   2        2.05        1.66      2.26 o 
 -15   2   2        2.79        4.51      2.80 o 
 -14   2   2       15.92       17.77      5.53 o 
 -13   2   2      103.93      107.23      8.71 o 
 -12   2   2        2.48        2.65      2.62 o 
 -11   2   2        0.02       -3.28      3.28 o 
 -10   2   2       34.00       27.52      8.00 o 
  -9   2   2        2.05        2.58      1.42 o 
  -8   2   2      533.52      599.70      8.75 o 
  -7   2   2       85.52       86.65      1.72 o 
  -6   2   2      956.66      995.30     14.48 o 
  -5   2   2     1309.95     1378.45     10.75 o 
  -4   2   2       29.72       18.79      0.80 o 
  -3   2   2     1059.27     1004.35     16.63 o 
  -2   2   2       56.65       59.24      2.16 o 
  -1   2   2      161.71      192.40      5.00 o 
   0   2   2      882.73      858.67     11.07 o 
   1   2   2     1011.07      932.28     17.54 o 
   2   2   2        0.38        1.16      0.41 o 
   3   2   2     3275.05     3256.82     44.89 o 
   4   2   2        5.23        2.34      0.85 o 
   5   2   2     1834.07     1720.67     59.12 o 
   6   2   2      223.28      279.04      5.26 o 
   7   2   2        3.05        1.98      1.21 o 
   8   2   2      159.47      165.05      6.59 o 
   9   2   2       19.19       15.82      4.38 o 
  10   2   2       29.07       29.81      6.84 o 
  11   2   2        0.44        0.11      1.98 o 
  12   2   2       16.55       14.67      5.29 o 
  13   2   2        0.01        1.00      2.34 o 
  14   2   2      184.67      197.50      7.57 o 
 -15   3   2       67.34       79.83      9.95 o 
 -14   3   2       79.54       85.81     10.52 o 
 -13   3   2        3.09        1.72      3.72 o 
 -12   3   2      144.40      146.18      6.76 o 
 -11   3   2      252.35      236.56      6.86 o 
 -10   3   2      146.09      160.30      6.91 o 
  -9   3   2        4.95        9.92      2.01 o 
  -8   3   2      441.88      409.32      5.70 o 
  -7   3   2      331.28      366.55      8.06 o 
  -6   3   2       41.23       40.71      1.43 o 
  -5   3   2      466.08      455.71      5.18 o 
  -4   3   2      741.94      723.12      4.72 o 
  -3   3   2      173.14      169.59      2.71 o 
  -2   3   2      603.28      542.58      3.75 o 
  -1   3   2     5170.61     4800.53     87.30 o 
   0   3   2     2310.94     2109.17     15.85 o 
   1   3   2      549.39      622.98      5.03 o 
   2   3   2      112.78      111.98      2.28 o 
   3   3   2      208.52      182.83      3.02 o 
   4   3   2     6593.47     6727.68     43.24 o 
   5   3   2       15.61       14.44      3.07 o 
   6   3   2       11.27        6.52      2.34 o 
   7   3   2       79.00       72.74      2.16 o 
   8   3   2       74.77       80.47      4.41 o 
   9   3   2        2.48        3.46      1.82 o 
  10   3   2      123.45      138.20     10.58 o 
  11   3   2      317.50      334.07     14.31 o 
  12   3   2       47.89       42.06      3.79 o 
  13   3   2       42.87       46.27      8.17 o 
  14   3   2      170.83      183.68      6.33 o 
 -15   4   2        3.62        2.75      3.97 o 
 -14   4   2      227.49      249.75     12.65 o 
 -13   4   2      959.94      999.75     56.26 o 
 -12   4   2      152.27      153.80     11.19 o 
 -11   4   2       95.11       83.48      4.62 o 
 -10   4   2      171.72      178.01      6.07 o 
  -9   4   2      869.69      879.03     21.48 o 
  -8   4   2      234.79      254.26      5.38 o 
  -7   4   2       13.16        6.29      1.55 o 
  -6   4   2      240.25      309.64      5.75 o 
  -5   4   2      828.68      825.95      7.49 o 
  -4   4   2     1259.88     1250.69      7.92 o 
  -3   4   2     7194.59     6964.51     39.56 o 
  -2   4   2     2788.05     2525.90     23.69 o 
  -1   4   2        0.20        1.71      1.19 o 
   0   4   2       72.21       66.86      3.11 o 
   1   4   2      112.46       88.58      1.85 o 
   2   4   2     4649.32     4482.85     87.94 o 
   3   4   2     1286.03     1257.35     21.74 o 
   4   4   2      194.01      200.56      5.11 o 
   5   4   2     1384.69     1308.19     25.40 o 
   6   4   2        4.71       10.15      3.38 o 
   7   4   2       35.56       29.47      1.89 o 
   8   4   2     1794.66     1756.98     39.13 o 
   9   4   2      377.58      354.19      9.82 o 
  10   4   2      257.36      251.42      5.25 o 
  11   4   2        0.00       -0.03      1.20 o 
  12   4   2        0.41        1.77      1.76 o 
  13   4   2        8.97        5.61      2.91 o 
  14   4   2       71.02       74.41      5.91 o 
 -15   5   2       24.22       14.47      6.81 o 
 -14   5   2      240.81      228.19     13.52 o 
 -13   5   2       81.79       85.45      5.14 o 
 -12   5   2       12.08       13.73      3.74 o 
 -11   5   2      644.95      670.02     20.21 o 
 -10   5   2      339.46      327.25      9.47 o 
  -9   5   2      522.63      567.20     12.22 o 
  -8   5   2       99.17      111.05      3.48 o 
  -7   5   2       68.22       85.72      3.66 o 
  -6   5   2      141.30      143.78      3.40 o 
  -5   5   2     2595.19     2612.17     22.82 o 
  -4   5   2     4605.86     4731.02     22.44 o 
  -3   5   2    19012.24    19645.77     49.37 o 
  -2   5   2      159.13      197.36      3.03 o 
  -1   5   2      244.05      200.57      3.30 o 
   0   5   2       51.45       40.36      1.39 o 
   1   5   2       67.05       70.68      1.88 o 
   2   5   2      828.34      817.02     14.21 o 
   3   5   2      361.76      374.27      4.57 o 
   4   5   2       40.25       59.14      2.93 o 
   5   5   2      235.45      242.51      4.04 o 
   6   5   2      254.05      226.78      5.86 o 
   7   5   2       15.20       14.64      2.87 o 
   8   5   2     4702.17     4735.41     94.12 o 
   9   5   2       57.05       52.40      2.41 o 
  10   5   2      114.31       99.82      6.50 o 
  11   5   2       17.38       16.10      4.70 o 
  12   5   2      187.49      188.92      7.98 o 
  13   5   2        4.39        3.71      3.40 o 
 -15   6   2      343.34      367.12     10.18 o 
 -14   6   2        2.29        2.80      2.53 o 
 -13   6   2      152.38      141.24      8.16 o 
 -12   6   2        0.14        2.58      4.36 o 
 -11   6   2      101.55      106.34      4.56 o 
 -10   6   2      152.50      163.07      5.53 o 
  -9   6   2       46.66       64.38      3.67 o 
  -8   6   2      216.08      212.95      3.91 o 
  -7   6   2       60.73       75.03      2.40 o 
  -6   6   2      124.06      121.86      3.37 o 
  -5   6   2       26.27       39.77      1.04 o 
  -4   6   2     8746.78     8764.46     41.57 o 
  -3   6   2       61.38       60.31      1.70 o 
  -2   6   2     2744.15     2706.72     18.36 o 
  -1   6   2     2353.85     2278.44     11.35 o 
   0   6   2      614.81      618.59      4.10 o 
   1   6   2        1.12        4.70      0.97 o 
   2   6   2       13.74        7.62      1.18 o 
   3   6   2       64.12       62.60      1.99 o 
   4   6   2       64.28       65.61      1.28 o 
   5   6   2      207.78      208.00      5.05 o 
   6   6   2      604.70      587.45      7.97 o 
   7   6   2      175.08      159.47      2.84 o 
   8   6   2      502.47      457.09     12.42 o 
   9   6   2        1.07        1.97      1.06 o 
  10   6   2        5.60        7.04      2.15 o 
  11   6   2        0.54       -0.24      1.38 o 
  12   6   2      102.51      104.32      4.87 o 
  13   6   2       16.86       11.16      4.34 o 
 -14   7   2       73.12       74.87      4.41 o 
 -13   7   2      175.47      172.76     14.32 o 
 -12   7   2        1.10        0.96      3.06 o 
 -11   7   2       18.17       22.50      5.03 o 
 -10   7   2       72.09       79.11      3.49 o 
  -9   7   2     1073.50     1028.01     31.37 o 
  -8   7   2      677.46      692.43     15.42 o 
  -7   7   2      328.37      335.08      7.44 o 
  -6   7   2        4.60        2.29      1.62 o 
  -5   7   2      389.55      371.68      3.70 o 
  -4   7   2       15.74       19.40      0.95 o 
  -3   7   2      716.06      719.20      6.48 o 
  -2   7   2     2651.11     2672.16     21.25 o 
  -1   7   2      149.25      155.17      2.34 o 
   0   7   2      118.95      141.80      2.45 o 
   1   7   2      773.27      752.64     10.88 o 
   2   7   2      272.68      271.71      5.24 o 
   3   7   2        1.39        1.43      0.64 o 
   4   7   2       58.43       64.96      2.62 o 
   5   7   2        3.53        2.17      0.75 o 
   6   7   2        0.58        1.24      0.91 o 
   7   7   2      513.07      487.74     11.45 o 
   8   7   2       29.19       33.39      2.37 o 
   9   7   2       60.61       49.45      6.91 o 
  10   7   2      863.33      876.40     28.60 o 
  11   7   2        1.50        2.30      1.53 o 
  12   7   2       10.67        8.97      3.97 o 
  13   7   2       41.97       33.63      8.45 o 
 -14   8   2      279.64      287.41     17.65 o 
 -13   8   2      108.93      111.91     20.15 o 
 -12   8   2       39.65       46.55     14.85 o 
 -11   8   2      227.29      224.70     10.22 o 
 -10   8   2       70.07       48.27      6.87 o 
  -9   8   2        4.38        1.87      3.99 o 
  -8   8   2       18.35       24.56      2.41 o 
  -7   8   2      766.98      809.47     13.96 o 
  -6   8   2      527.33      534.61      7.28 o 
  -5   8   2       22.12       28.80      1.30 o 
  -4   8   2     4449.37     4479.16     44.64 o 
  -3   8   2     1011.10     1028.15     18.79 o 
  -2   8   2      322.75      315.65      4.90 o 
  -1   8   2      136.67      148.41      2.70 o 
   0   8   2        5.13        5.89      0.86 o 
   1   8   2        1.60        3.10      1.03 o 
   2   8   2      191.11      175.18      4.85 o 
   3   8   2       64.71       64.34      2.78 o 
   4   8   2      311.11      307.67      5.40 o 
   5   8   2       71.65       71.56      1.88 o 
   6   8   2        2.85        3.12      1.05 o 
   7   8   2      620.74      638.37     18.69 o 
   8   8   2      282.63      274.23      4.84 o 
   9   8   2        7.44        7.56      1.68 o 
  10   8   2        0.26       -0.62      1.40 o 
  11   8   2      153.61      152.64      5.18 o 
  12   8   2        0.46        3.32      2.71 o 
  13   8   2        0.34        2.85      4.42 o 
 -14   9   2      271.41      300.52     16.31 o 
 -13   9   2        0.16       -1.21      3.77 o 
 -12   9   2      237.62      281.59     20.99 o 
 -11   9   2       72.48       82.18      8.69 o 
 -10   9   2      511.38      470.51     16.56 o 
  -9   9   2      285.18      285.10      6.68 o 
  -8   9   2        4.16        9.83      2.31 o 
  -7   9   2        1.02        3.36      1.39 o 
  -6   9   2      198.94      195.23      3.49 o 
  -5   9   2      637.29      624.62      6.94 o 
  -4   9   2     3564.38     3661.09     70.71 o 
  -3   9   2       83.29       77.17      1.88 o 
  -2   9   2     1213.97     1261.54     11.58 o 
  -1   9   2      227.13      254.54      4.37 o 
   0   9   2        0.02        2.71      0.91 o 
   1   9   2       87.11       71.33      2.42 o 
   2   9   2      778.90      817.33     11.42 o 
   3   9   2       35.12       39.94      3.65 o 
   4   9   2        0.51        2.19      0.84 o 
   5   9   2      163.95      152.25      2.70 o 
   6   9   2      123.21      129.04      7.50 o 
   7   9   2      884.47      897.26     17.85 o 
   8   9   2       65.53       59.91      2.72 o 
   9   9   2      228.63      219.12      5.44 o 
  10   9   2       60.71       66.15      3.50 o 
  11   9   2      248.22      262.96      8.93 o 
  12   9   2        0.10       -2.41      2.55 o 
 -14  10   2        9.80        5.39      4.83 o 
 -13  10   2       31.06       24.26      7.06 o 
 -12  10   2      190.25      181.35      9.70 o 
 -11  10   2       36.11       30.56      9.05 o 
 -10  10   2        0.68        3.69      2.53 o 
  -9  10   2       57.18       37.76      7.71 o 
  -8  10   2      210.08      177.50      3.05 o 
  -7  10   2      154.98      174.48      5.05 o 
  -6  10   2       49.05       46.55      2.41 o 
  -5  10   2      851.64      922.60     13.60 o 
  -4  10   2       23.52       24.93      1.55 o 
  -3  10   2      450.48      461.16      4.52 o 
  -2  10   2      233.06      233.65      4.93 o 
  -1  10   2        6.97       10.61      1.23 o 
   0  10   2        2.03        1.10      0.48 o 
   1  10   2        9.51        9.49      2.33 o 
   2  10   2      796.59      844.44     13.82 o 
   3  10   2     1348.34     1463.77     46.58 o 
   4  10   2        5.04        3.79      1.92 o 
   5  10   2      308.67      320.77      6.49 o 
   6  10   2      234.37      245.39      6.71 o 
   7  10   2      729.70      751.13     16.35 o 
   8  10   2       48.39       45.75      3.10 o 
   9  10   2       65.59       67.26      4.86 o 
  10  10   2      108.77      121.97      4.57 o 
  11  10   2        0.86        2.25      1.46 o 
  12  10   2       51.24       38.41     12.53 o 
 -13  11   2       14.70        7.62      5.62 o 
 -12  11   2       21.84       14.71      5.72 o 
 -11  11   2       12.53       13.29      5.21 o 
 -10  11   2       29.77       30.74      9.28 o 
  -9  11   2       57.82       41.82      3.89 o 
  -8  11   2       53.34       37.28      4.44 o 
  -7  11   2     1166.12     1136.56     20.40 o 
  -6  11   2        1.79        1.51      1.13 o 
  -5  11   2      151.40      154.96      1.93 o 
  -4  11   2        4.78        6.48      1.07 o 
  -3  11   2       64.59       69.12      2.23 o 
  -2  11   2       12.28       15.60      1.06 o 
  -1  11   2      528.20      588.34      7.18 o 
   0  11   2      241.83      257.83      5.51 o 
   1  11   2      508.11      536.47      6.93 o 
   2  11   2      471.60      510.18     10.53 o 
   3  11   2       10.38        8.31      2.32 o 
   4  11   2      198.57      195.06      4.06 o 
   5  11   2       92.47       76.53      5.40 o 
   6  11   2        5.50       11.14      2.59 o 
   7  11   2       22.75       19.32      4.39 o 
   8  11   2       28.43       24.64      4.66 o 
   9  11   2        2.49        1.79      1.72 o 
  10  11   2      100.14       85.86      3.24 o 
  11  11   2      254.00      263.09     11.41 o 
  12  11   2        0.86        2.13      1.75 o 
 -13  12   2        4.81        5.09      4.90 o 
 -12  12   2       33.89       23.68      8.09 o 
 -11  12   2        8.74        5.18      3.13 o 
 -10  12   2       15.68        8.59     10.16 o 
  -9  12   2       87.25       77.86      3.35 o 
  -8  12   2      258.11      256.76      4.68 o 
  -7  12   2       13.16       10.23      1.87 o 
  -6  12   2       11.53       10.65      2.66 o 
  -5  12   2       39.94       42.10      2.74 o 
  -4  12   2       36.77       37.29      1.58 o 
  -3  12   2       39.36       36.50      1.59 o 
  -2  12   2      219.88      227.03      4.04 o 
  -1  12   2      480.66      476.33      6.97 o 
   0  12   2      133.99      143.14      3.84 o 
   1  12   2      228.56      235.63      7.67 o 
   2  12   2      179.28      173.65      3.59 o 
   3  12   2        8.80        6.35      1.53 o 
   4  12   2       24.70       20.49      4.35 o 
   5  12   2      530.78      530.18     12.66 o 
   6  12   2        2.86        1.62      1.56 o 
   7  12   2        3.55        3.77      1.82 o 
   8  12   2       23.32       23.96      5.70 o 
   9  12   2        7.05        6.70      2.68 o 
  10  12   2      232.78      257.42      8.76 o 
  11  12   2      185.49      187.29      7.56 o 
 -12  13   2       19.58       10.57      4.26 o 
 -11  13   2      105.75       84.61     14.32 o 
 -10  13   2      186.18      198.70      9.86 o 
  -9  13   2        4.15        4.64      1.98 o 
  -8  13   2        9.53       11.45      2.28 o 
  -7  13   2      106.00      102.49      2.68 o 
  -6  13   2        0.00        1.06      1.39 o 
  -5  13   2      126.18      126.17      2.69 o 
  -4  13   2        0.34        0.28      0.89 o 
  -3  13   2       12.05       11.85      2.22 o 
  -2  13   2       46.46       47.30      1.35 o 
  -1  13   2       28.65       34.11      1.83 o 
   0  13   2      524.58      563.88     11.99 o 
   1  13   2     1863.03     1965.30     46.53 o 
   2  13   2        3.50        5.62      1.74 o 
   3  13   2        0.34       -1.25      1.99 o 
   4  13   2      434.58      462.42     11.75 o 
   5  13   2       15.48       15.19      3.41 o 
   6  13   2      332.08      333.70      9.77 o 
   7  13   2       75.73       73.16      3.43 o 
   8  13   2      177.75      187.14      7.75 o 
   9  13   2        0.41        3.81      2.01 o 
  10  13   2       35.14       37.07      8.81 o 
  11  13   2       96.31       97.96      8.64 o 
 -12  14   2       37.18       22.59      9.43 o 
 -11  14   2      117.24      123.90     14.07 o 
 -10  14   2       13.25        5.67      4.05 o 
  -9  14   2       68.62       61.97      4.68 o 
  -8  14   2      164.12      153.14      3.50 o 
  -7  14   2      412.00      413.98     11.37 o 
  -6  14   2        6.95        6.57      1.76 o 
  -5  14   2      149.79      149.07      5.00 o 
  -4  14   2        2.56        1.22      0.85 o 
  -3  14   2      102.01       98.79      3.00 o 
  -2  14   2       32.36       36.46      3.03 o 
  -1  14   2       57.90       53.14      2.40 o 
   0  14   2       74.07       90.23      4.61 o 
   1  14   2      299.61      305.63      7.35 o 
   2  14   2        1.50        0.85      1.31 o 
   3  14   2     1214.47     1333.50     31.87 o 
   4  14   2        6.43        6.48      1.70 o 
   5  14   2      142.10      149.79      3.59 o 
   6  14   2       59.58       62.90      3.73 o 
   7  14   2      157.30      155.98      8.09 o 
   8  14   2       30.98       26.05      5.89 o 
   9  14   2        2.32        1.43      2.35 o 
  10  14   2        0.34        2.71      1.59 o 
 -11  15   2      132.89      121.78     20.10 o 
 -10  15   2        0.27        2.46      3.62 o 
  -9  15   2        0.04       -0.13      4.15 o 
  -8  15   2        0.09        1.37      2.27 o 
  -7  15   2       49.58       35.28      2.34 o 
  -6  15   2        6.07        7.23      1.79 o 
  -5  15   2       62.08       49.05      2.50 o 
  -4  15   2      382.90      371.18     10.34 o 
  -3  15   2      183.75      184.49      5.92 o 
  -2  15   2      100.54       93.33      6.99 o 
  -1  15   2      500.39      526.38     11.79 o 
   0  15   2      342.34      366.75      8.55 o 
   1  15   2      459.14      456.16     10.49 o 
   2  15   2        1.18        3.19      1.34 o 
   3  15   2       46.95       50.60      3.23 o 
   4  15   2       57.50       55.32      4.87 o 
   5  15   2       23.49       22.29      3.96 o 
   6  15   2       26.18       20.28      4.56 o 
   7  15   2       31.09       27.39      5.84 o 
   8  15   2       53.46       54.92      4.24 o 
   9  15   2       40.81       46.40      7.24 o 
 -10  16   2        0.10        1.00      3.23 o 
  -9  16   2       10.40       12.02      6.70 o 
  -8  16   2      117.30      107.70      4.45 o 
  -7  16   2       41.11       24.11      5.95 o 
  -6  16   2       61.43       67.60      4.93 o 
  -5  16   2      171.95      171.34      4.23 o 
  -4  16   2       26.28       23.69      5.09 o 
  -3  16   2      684.47      679.08     20.51 o 
  -2  16   2      328.16      336.73     11.61 o 
  -1  16   2     1136.56     1206.51     12.15 o 
   0  16   2        0.14        2.58      2.03 o 
   1  16   2        0.22       -0.14      1.48 o 
   2  16   2      195.13      201.66      4.73 o 
   3  16   2        0.15        1.15      1.81 o 
   4  16   2      541.44      558.81     13.72 o 
   5  16   2       17.39       14.02      3.48 o 
   6  16   2       23.66       17.64      4.60 o 
   7  16   2        4.38        4.34      1.71 o 
   8  16   2       15.91       13.85      4.10 o 
   9  16   2       14.87       13.42      5.28 o 
  -9  17   2        3.57        0.07      8.66 o 
  -8  17   2       39.48       35.32      7.41 o 
  -7  17   2        4.15        7.80      3.24 o 
  -6  17   2        6.71        6.76      3.03 o 
  -5  17   2        0.26        0.92      3.12 o 
  -4  17   2        1.49        3.37      2.79 o 
  -3  17   2      189.54      193.86     12.08 o 
  -2  17   2       11.39       11.72      2.93 o 
  -1  17   2      172.22      180.17      5.41 o 
   0  17   2        0.83        1.91      2.04 o 
   1  17   2        4.40        6.51      2.16 o 
   2  17   2      302.34      293.97     11.37 o 
   3  17   2        1.58        1.30      1.23 o 
   4  17   2        0.39        2.04      1.39 o 
   5  17   2        0.71        2.30      1.28 o 
   6  17   2      115.25      117.44      4.93 o 
   7  17   2        0.91        2.93      1.45 o 
   8  17   2       98.20      100.39      7.56 o 
  -8  18   2      102.18      103.09      9.64 o 
  -7  18   2        2.01        2.91      2.88 o 
  -6  18   2       51.52       37.17      9.19 o 
  -5  18   2       70.47       60.34      6.34 o 
  -4  18   2        3.24        1.92      3.09 o 
  -3  18   2       27.57       17.20      4.99 o 
  -2  18   2       67.98       57.76     13.97 o 
  -1  18   2      468.89      482.99     14.00 o 
   0  18   2      517.50      554.92     15.48 o 
   1  18   2      230.53      232.03      7.71 o 
   2  18   2      520.40      546.33     13.64 o 
   3  18   2       14.47       11.39      3.49 o 
   4  18   2        9.09        8.57      3.52 o 
   5  18   2        8.49        4.80      3.54 o 
   6  18   2       97.74       95.79      5.68 o 
   7  18   2        3.17        5.39      2.00 o 
  -7  19   2        7.12        8.16      3.73 o 
  -6  19   2       44.84       32.15     10.45 o 
  -5  19   2       34.98       29.22     10.62 o 
  -4  19   2       22.53       17.73      5.79 o 
  -3  19   2       55.09       54.83     10.89 o 
  -2  19   2       25.53       24.49      6.35 o 
  -1  19   2       20.89       12.70      4.75 o 
   0  19   2      350.34      385.29     13.17 o 
   1  19   2       60.94       50.94     11.33 o 
   2  19   2        3.68        0.70      2.24 o 
   3  19   2       35.58       28.22      8.52 o 
   4  19   2       63.52       76.27      9.82 o 
   5  19   2        0.94        0.52      2.73 o 
  -5  20   2        8.24        7.68      4.15 o 
  -4  20   2        0.20        4.33      2.80 o 
  -3  20   2        0.56        1.51      3.12 o 
  -2  20   2       43.21       38.76     11.20 o 
  -1  20   2       51.29       35.05     10.92 o 
   0  20   2      338.10      363.71     16.92 o 
   1  20   2        1.30       -0.28      3.41 o 
   2  20   2       70.17       49.10     17.51 o 
   3  20   2       77.60       64.51      5.53 o 
   4  20   2        1.19        5.63      3.39 o 
  -2  21   2      113.21      114.35      7.94 o 
  -1  21   2       21.50       16.76      6.85 o 
   0  21   2      254.31      279.62      8.50 o 
   1  21   2        0.16        2.14      2.48 o 
 -15   1   3       44.83       35.42     10.38 o 
 -14   1   3       27.72       16.04      6.44 o 
 -13   1   3        3.81        2.94      2.79 o 
 -12   1   3      115.93      118.17     10.65 o 
 -11   1   3      329.32      323.45     12.04 o 
 -10   1   3        6.79        3.71      1.26 o 
  -9   1   3      119.09      128.74      3.01 o 
  -8   1   3      153.56      153.07     12.05 o 
  -7   1   3      139.88      143.32      4.28 o 
  -6   1   3       40.47       38.37      9.80 o 
  -5   1   3        4.23        6.76      1.64 o 
  -4   1   3      795.31      709.66      9.66 o 
  -3   1   3     1321.35     1401.90     21.38 o 
  -2   1   3      259.23      264.66      5.83 o 
  -1   1   3      327.01      289.43      5.43 o 
   0   1   3     2900.93     2733.69     28.00 o 
   1   1   3     1395.05     1422.24     22.25 o 
   2   1   3      386.40      420.04      6.34 o 
   3   1   3     1940.77     1956.61     12.73 o 
   4   1   3      195.00      218.09      5.08 o 
   5   1   3       75.80       69.79      1.94 o 
   6   1   3       44.57       45.63      2.04 o 
   7   1   3        8.16        5.73      1.80 o 
   8   1   3      234.05      240.28      8.21 o 
   9   1   3      182.10      196.26      9.35 o 
  10   1   3        2.59        4.54      2.13 o 
  11   1   3       54.30       51.12      5.87 o 
  12   1   3       15.05       13.72      4.48 o 
  13   1   3      337.81      393.62     20.75 o 
 -15   2   3        0.39        1.89      5.10 o 
 -14   2   3       17.45        7.95      3.21 o 
 -13   2   3       65.01       59.61      5.84 o 
 -12   2   3      293.85      282.32     13.54 o 
 -11   2   3        0.00        0.08      2.71 o 
 -10   2   3      131.90      114.33      6.11 o 
  -9   2   3      177.10      178.46      5.83 o 
  -8   2   3      876.82      961.61     11.48 o 
  -7   2   3     1618.95     1760.31     27.22 o 
  -6   2   3       82.85      100.38      3.60 o 
  -5   2   3        4.88        3.78      2.35 o 
  -4   2   3      788.14      777.55      7.86 o 
  -3   2   3     1106.85     1053.60     21.77 o 
  -2   2   3     2005.20     1956.18     21.69 o 
  -1   2   3     2466.47     2389.32     16.07 o 
   0   2   3      174.37      191.25      3.53 o 
   1   2   3      113.49      103.45      2.12 o 
   2   2   3     1125.93     1140.13     17.84 o 
   3   2   3     5578.00     5516.90     39.24 o 
   4   2   3      261.55      319.33      7.45 o 
   5   2   3        4.61        3.98      1.59 o 
   6   2   3      809.08      869.54     14.98 o 
   7   2   3       24.29       22.42      4.85 o 
   8   2   3      874.25      841.58     22.15 o 
   9   2   3      249.63      245.87     10.06 o 
  10   2   3        2.10        2.45      1.61 o 
  11   2   3       30.73       25.19      8.37 o 
  12   2   3        0.52        0.60      2.29 o 
  13   2   3      180.73      197.17     10.24 o 
 -15   3   3       43.55       28.16     14.45 o 
 -14   3   3      131.71      138.24      6.88 o 
 -13   3   3       42.21       35.65      9.13 o 
 -12   3   3      188.82      179.25      6.91 o 
 -11   3   3       25.74       43.42      9.54 o 
 -10   3   3      204.04      208.89      8.19 o 
  -9   3   3        0.46        2.51      1.46 o 
  -8   3   3      652.63      679.46      9.01 o 
  -7   3   3      185.02      237.58      3.53 o 
  -6   3   3       89.61       96.48      1.74 o 
  -5   3   3     1926.29     1951.74     16.96 o 
  -4   3   3       47.20       51.47      1.41 o 
  -3   3   3     1453.98     1347.72     13.00 o 
  -2   3   3     1528.98     1407.03     19.18 o 
  -1   3   3      421.25      392.33      6.79 o 
   0   3   3      186.28      159.67      3.17 o 
   1   3   3     1303.41     1331.95     15.86 o 
   2   3   3     2926.03     2989.29     25.90 o 
   3   3   3       71.81       74.51      1.89 o 
   4   3   3       82.35       86.06      1.97 o 
   5   3   3       80.64       69.94      2.37 o 
   6   3   3       33.78       40.83      2.38 o 
   7   3   3       17.80       16.91      3.06 o 
   8   3   3      189.87      186.99      6.27 o 
   9   3   3      156.89      149.78      5.72 o 
  10   3   3      145.63      149.40     11.64 o 
  11   3   3        2.94        0.85      2.30 o 
  12   3   3      115.06      128.05      4.55 o 
  13   3   3       43.83       44.77      7.30 o 
 -15   4   3       11.60        8.42      5.21 o 
 -14   4   3       12.39       14.38      5.26 o 
 -13   4   3        1.16        3.33      2.51 o 
 -12   4   3      116.67      121.58      8.27 o 
 -11   4   3      641.54      597.49     19.03 o 
 -10   4   3       95.33       87.35      4.61 o 
  -9   4   3      117.68      100.57      4.33 o 
  -8   4   3      339.02      371.75      8.59 o 
  -7   4   3       32.64       36.14      1.32 o 
  -6   4   3       25.40       21.92      1.43 o 
  -5   4   3       40.11       34.99      1.53 o 
  -4   4   3     1618.43     1589.36     17.04 o 
  -3   4   3      532.46      526.54      3.89 o 
  -2   4   3     4403.50     4388.79     23.38 o 
  -1   4   3      158.21      148.41      2.74 o 
   0   4   3     1085.79     1133.81     11.52 o 
   1   4   3     1840.79     1952.89     20.20 o 
   2   4   3     1048.46     1040.51     19.71 o 
   3   4   3      531.55      536.75     11.84 o 
   4   4   3      621.26      591.86     16.71 o 
   5   4   3      211.35      224.21      5.16 o 
   6   4   3      194.35      204.15      5.66 o 
   7   4   3       38.13       39.95      2.63 o 
   8   4   3      216.56      222.47      7.38 o 
   9   4   3       40.74       28.24      6.07 o 
  10   4   3        7.84        3.93      1.42 o 
  11   4   3        2.45        3.85      2.26 o 
  12   4   3        9.87        9.09      4.01 o 
  13   4   3       24.75       20.99      6.48 o 
 -15   5   3       16.52       15.69      5.03 o 
 -14   5   3       31.92       18.82      9.34 o 
 -13   5   3       52.55       48.40      4.90 o 
 -12   5   3      262.32      271.97     12.27 o 
 -11   5   3      326.68      319.34     11.19 o 
 -10   5   3       99.50       78.07      5.64 o 
  -9   5   3      175.90      180.79      4.87 o 
  -8   5   3       43.85       47.47      3.24 o 
  -7   5   3      417.35      421.11      4.68 o 
  -6   5   3      576.39      594.89      6.34 o 
  -5   5   3      120.56      119.65      5.56 o 
  -4   5   3       61.12       68.75      2.06 o 
  -3   5   3       31.86       26.91      1.86 o 
  -2   5   3      416.93      436.47      7.17 o 
  -1   5   3     5255.25     5529.18     57.28 o 
   0   5   3      441.19      472.02      5.93 o 
   1   5   3        2.30        8.08      0.79 o 
   2   5   3      178.08      191.95      4.26 o 
   3   5   3      105.52       95.43      4.58 o 
   4   5   3     1474.61     1563.29     28.38 o 
   5   5   3      147.64      144.28      6.75 o 
   6   5   3      113.77      109.73      3.85 o 
   7   5   3       40.97       37.86      5.11 o 
   8   5   3      159.52      158.37      3.18 o 
   9   5   3       25.96       30.94      2.92 o 
  10   5   3        0.14        0.62      1.25 o 
  11   5   3       19.78       16.34      5.37 o 
  12   5   3       59.88       66.18      8.06 o 
  13   5   3        4.57        4.53      2.88 o 
 -15   6   3       48.32       43.37     17.39 o 
 -14   6   3        5.96        6.56      3.45 o 
 -13   6   3       41.31       30.87      8.75 o 
 -12   6   3        0.42        3.67      4.38 o 
 -11   6   3       75.86       61.09     13.68 o 
 -10   6   3      173.53      153.35      6.99 o 
  -9   6   3        1.04       -0.04      1.77 o 
  -8   6   3       18.40       24.25      2.93 o 
  -7   6   3       19.30       15.07      1.23 o 
  -6   6   3       85.69       84.73      2.63 o 
  -5   6   3      244.37      254.50      4.40 o 
  -4   6   3       91.25      114.39      2.79 o 
  -3   6   3     2700.16     2647.65     43.94 o 
  -2   6   3        3.09        4.59      1.24 o 
  -1   6   3        3.66        5.45      0.60 o 
   0   6   3     1487.82     1476.59     15.90 o 
   1   6   3     1196.34     1158.73     23.53 o 
   2   6   3     3197.88     3382.45     61.25 o 
   3   6   3       33.96       42.59      1.82 o 
   4   6   3       70.72       61.98      1.61 o 
   5   6   3       27.68       28.56      1.61 o 
   6   6   3      310.08      326.51      8.27 o 
   7   6   3      485.14      472.93     13.01 o 
   8   6   3       14.85       29.87      3.24 o 
   9   6   3        2.80        5.50      2.11 o 
  10   6   3       90.43       87.07      2.87 o 
  11   6   3       25.41       20.53      5.25 o 
  12   6   3      576.34      662.34     31.20 o 
  13   6   3        0.53       -0.15      1.47 o 
 -15   7   3       32.23       18.98      8.61 o 
 -14   7   3        4.62        3.25      3.38 o 
 -13   7   3       12.74       12.41      3.60 o 
 -12   7   3       82.99       83.82     11.63 o 
 -11   7   3      543.23      522.28     17.57 o 
 -10   7   3       29.64       20.46      5.75 o 
  -9   7   3      492.57      477.65     12.12 o 
  -8   7   3       18.71       16.86      3.42 o 
  -7   7   3      108.50      121.86      3.47 o 
  -6   7   3     1775.15     1895.26     19.39 o 
  -5   7   3      316.79      317.53      3.55 o 
  -4   7   3      123.63      131.50      2.76 o 
  -3   7   3      433.70      482.36      7.35 o 
  -2   7   3     1166.00     1233.90     13.37 o 
  -1   7   3      157.13      161.64      3.49 o 
   0   7   3      845.18      895.04     10.50 o 
   1   7   3      326.27      330.89      6.30 o 
   2   7   3     1143.76     1180.99     14.94 o 
   3   7   3      116.11      116.24      2.47 o 
   4   7   3      231.69      256.19      5.24 o 
   5   7   3      232.76      225.49      9.23 o 
   6   7   3      349.26      348.25      8.47 o 
   7   7   3       71.05       58.44      3.85 o 
   8   7   3      417.07      424.83     12.22 o 
   9   7   3      472.44      508.01     16.99 o 
  10   7   3        0.00        1.86      1.66 o 
  11   7   3      166.68      144.64      8.96 o 
  12   7   3      357.30      391.97     30.55 o 
 -14   8   3      178.47      181.10      9.65 o 
 -13   8   3        9.86       13.26      3.75 o 
 -12   8   3        4.61        0.75      9.49 o 
 -11   8   3      364.77      333.91     16.44 o 
 -10   8   3       53.17       39.79      8.47 o 
  -9   8   3      846.76      804.97     18.94 o 
  -8   8   3      139.15      123.57      6.84 o 
  -7   8   3       62.24       64.65      2.76 o 
  -6   8   3       72.67       76.16      2.37 o 
  -5   8   3     7203.16     7455.57     41.44 o 
  -4   8   3        3.04        4.82      0.84 o 
  -3   8   3      472.40      505.68      5.36 o 
  -2   8   3      563.15      600.23      6.83 o 
  -1   8   3       22.72       29.52      1.26 o 
   0   8   3        0.25        4.93      1.16 o 
   1   8   3     1288.33     1285.69     16.17 o 
   2   8   3     1022.49     1098.57     11.96 o 
   3   8   3      234.21      238.12     10.23 o 
   4   8   3        0.03        1.76      0.90 o 
   5   8   3      200.74      204.26      6.53 o 
   6   8   3     3863.82     3759.70     95.37 o 
   7   8   3       31.83       39.12      2.81 o 
   8   8   3        3.21        0.36      1.03 o 
   9   8   3      167.78      181.36      6.33 o 
  10   8   3        0.40        1.37      1.69 o 
  11   8   3      105.98      116.62      6.38 o 
  12   8   3        6.29        8.12      3.87 o 
 -14   9   3       72.96       71.77      8.06 o 
 -13   9   3       83.54       72.20      6.55 o 
 -12   9   3        2.77        4.98      3.07 o 
 -11   9   3       34.66       25.65      8.30 o 
 -10   9   3       15.41       21.16      6.49 o 
  -9   9   3      250.47      238.11      7.31 o 
  -8   9   3       50.40       47.02      3.76 o 
  -7   9   3      118.31      126.05      3.58 o 
  -6   9   3      514.78      518.11      9.96 o 
  -5   9   3      924.56      977.81     17.24 o 
  -4   9   3      115.04      105.21      2.61 o 
  -3   9   3      356.22      372.14      5.12 o 
  -2   9   3       11.39       11.61      1.78 o 
  -1   9   3      103.55      109.61      3.70 o 
   0   9   3      220.87      244.50      3.63 o 
   1   9   3      426.55      434.16      8.64 o 
   2   9   3      330.62      357.59      6.66 o 
   3   9   3      806.98      857.93     13.41 o 
   4   9   3      490.14      499.40      9.16 o 
   5   9   3       31.96       28.70      1.34 o 
   6   9   3      306.94      277.40      8.69 o 
   7   9   3       90.66       90.00      2.44 o 
   8   9   3       94.44       84.45      3.12 o 
   9   9   3      141.88      145.25      8.14 o 
  10   9   3      154.67      156.98      6.80 o 
  11   9   3       12.65        6.10      2.90 o 
  12   9   3       26.86       22.72      7.26 o 
 -14  10   3        0.16        4.54      4.17 o 
 -13  10   3       47.89       41.70     15.19 o 
 -12  10   3       64.21       53.82     16.02 o 
 -11  10   3        7.12        8.93      3.48 o 
 -10  10   3       86.83       89.25      6.63 o 
  -9  10   3       73.74       75.35      3.67 o 
  -8  10   3       93.21       91.88      6.39 o 
  -7  10   3       99.17       92.77      3.51 o 
  -6  10   3      471.95      498.17      8.22 o 
  -5  10   3      236.77      240.16      4.65 o 
  -4  10   3     1073.26     1149.78     10.75 o 
  -3  10   3       20.39       23.59      1.30 o 
  -2  10   3      106.51      105.99      2.54 o 
  -1  10   3      499.89      496.00      5.11 o 
   0  10   3      692.12      723.09      6.80 o 
   1  10   3      289.67      306.93      5.06 o 
   2  10   3      753.90      777.09     16.49 o 
   3  10   3      272.19      266.82      8.88 o 
   4  10   3      103.27      106.06      2.03 o 
   5  10   3     1367.04     1386.58     27.96 o 
   6  10   3      270.20      261.50      9.04 o 
   7  10   3      375.92      354.13     10.21 o 
   8  10   3      123.93      122.37     10.53 o 
   9  10   3        3.81        5.23      2.12 o 
  10  10   3        0.15        1.02      1.83 o 
  11  10   3       23.03       18.48      3.74 o 
 -13  11   3       21.46       13.54      3.96 o 
 -12  11   3        0.01        3.59      2.68 o 
 -11  11   3        8.26        8.70      4.23 o 
 -10  11   3      157.79      140.32     11.42 o 
  -9  11   3      431.08      442.44     14.05 o 
  -8  11   3       38.21       36.72      3.14 o 
  -7  11   3      100.65       93.79      2.28 o 
  -6  11   3      827.25      852.07     16.29 o 
  -5  11   3       17.95       18.82      1.76 o 
  -4  11   3      594.82      613.13      9.89 o 
  -3  11   3      107.23      109.94      2.92 o 
  -2  11   3        1.47        1.69      0.76 o 
  -1  11   3       16.73       14.98      1.77 o 
   0  11   3      202.46      195.66      3.95 o 
   1  11   3      817.23      841.50     18.71 o 
   2  11   3       51.99       58.74      5.26 o 
   3  11   3        6.83        9.36      2.74 o 
   4  11   3        2.12        2.58      1.76 o 
   5  11   3      439.37      448.17     11.32 o 
   6  11   3        1.28        1.01      2.15 o 
   7  11   3       29.18       21.47      4.23 o 
   8  11   3       36.42       36.28      6.39 o 
   9  11   3       97.02      100.95      4.33 o 
  10  11   3        0.13       -0.28      1.88 o 
  11  11   3      234.66      241.96      9.70 o 
 -13  12   3       22.03       17.94     17.27 o 
 -12  12   3       23.14       15.17      7.62 o 
 -11  12   3       66.08       50.71     17.32 o 
 -10  12   3       11.31       10.62      4.99 o 
  -9  12   3        0.14        2.74      1.46 o 
  -8  12   3      561.50      567.65     13.14 o 
  -7  12   3      222.67      215.58      6.00 o 
  -6  12   3     2523.74     2560.02     44.46 o 
  -5  12   3        4.66        3.28      1.08 o 
  -4  12   3       19.32       13.67      2.70 o 
  -3  12   3      391.57      378.58      6.59 o 
  -2  12   3       67.61       61.51      2.23 o 
  -1  12   3       71.14       70.82      2.47 o 
   0  12   3      310.55      290.78      8.58 o 
   1  12   3       11.71       15.61      3.14 o 
   2  12   3       33.14       28.95      4.74 o 
   3  12   3      525.43      521.88     18.79 o 
   4  12   3       27.23       23.35      4.34 o 
   5  12   3     1841.46     1856.71     43.81 o 
   6  12   3        0.16        1.94      1.87 o 
   7  12   3       49.22       49.84      8.45 o 
   8  12   3      358.39      374.19      9.41 o 
   9  12   3       88.26       92.83      4.55 o 
  10  12   3       14.23       11.85      4.33 o 
 -12  13   3        0.61        6.31      3.32 o 
 -11  13   3       23.57       28.64     12.05 o 
 -10  13   3       23.80       19.85      6.01 o 
  -9  13   3       13.53       14.24      4.05 o 
  -8  13   3       46.44       36.83      3.31 o 
  -7  13   3      122.34      116.53      3.94 o 
  -6  13   3      171.51      183.47      4.92 o 
  -5  13   3      612.76      602.12     11.84 o 
  -4  13   3      890.20      951.02     18.25 o 
  -3  13   3     1308.41     1366.39     25.18 o 
  -2  13   3       62.26       59.76      3.25 o 
  -1  13   3        6.23        5.21      1.20 o 
   0  13   3       14.52       15.93      3.47 o 
   1  13   3      227.11      211.31      6.63 o 
   2  13   3      197.11      197.43      5.13 o 
   3  13   3       26.69       26.67      5.04 o 
   4  13   3        1.13       -0.95      2.12 o 
   5  13   3      258.05      245.82      9.13 o 
   6  13   3      144.29      146.21      4.50 o 
   7  13   3      124.87      112.04      4.37 o 
   8  13   3      394.95      410.99     11.46 o 
   9  13   3       27.39       18.45      4.55 o 
  10  13   3        1.22        3.10      1.63 o 
 -12  14   3      169.66      198.43      9.81 o 
 -11  14   3        0.01        2.56      4.66 o 
 -10  14   3        0.14       -0.70      3.91 o 
  -9  14   3        0.20        1.63      2.74 o 
  -8  14   3        2.43        1.46      1.61 o 
  -7  14   3        7.31        6.57      2.42 o 
  -6  14   3        0.72        1.66      1.63 o 
  -5  14   3        1.28        1.81      1.25 o 
  -4  14   3        9.01        5.23      1.38 o 
  -3  14   3      905.82      947.74     18.61 o 
  -2  14   3      317.29      309.87      6.44 o 
  -1  14   3      384.26      396.39      8.85 o 
   0  14   3       41.96       44.45      3.62 o 
   1  14   3      279.70      281.52      8.56 o 
   2  14   3       53.16       61.55      5.64 o 
   3  14   3       12.83        9.76      2.01 o 
   4  14   3        3.27        3.81      2.08 o 
   5  14   3       22.01       14.37      3.88 o 
   6  14   3        7.41        5.50      2.20 o 
   7  14   3      738.29      778.39     17.46 o 
   8  14   3        2.10       -0.01      1.76 o 
   9  14   3      186.94      189.43      7.92 o 
 -11  15   3      149.49      181.75      9.24 o 
 -10  15   3        9.27        2.12      5.16 o 
  -9  15   3        2.20        3.49      2.84 o 
  -8  15   3       88.82       90.21      6.18 o 
  -7  15   3      119.59      103.95      5.87 o 
  -6  15   3      137.93      146.14      7.07 o 
  -5  15   3      103.46      108.91      4.92 o 
  -4  15   3       40.17       30.08      7.65 o 
  -3  15   3        3.49        2.27      1.48 o 
  -2  15   3      521.53      528.85     12.11 o 
  -1  15   3       48.21       47.18      3.03 o 
   0  15   3       57.76       64.04      4.14 o 
   1  15   3      108.92      123.66      3.84 o 
   2  15   3       92.75       91.72      4.12 o 
   3  15   3        1.37        2.22      1.74 o 
   4  15   3      403.52      428.71     10.77 o 
   5  15   3        7.34        4.99      1.94 o 
   6  15   3       10.50        9.20      2.34 o 
   7  15   3      113.36       94.65      5.99 o 
   8  15   3       42.18       41.02      9.11 o 
   9  15   3       43.21       26.22      8.51 o 
 -10  16   3       28.94       18.37      9.72 o 
  -9  16   3       74.88       72.98      7.04 o 
  -8  16   3        5.08        3.04      1.97 o 
  -7  16   3       26.73       18.12      6.14 o 
  -6  16   3        6.52        7.82      2.09 o 
  -5  16   3      142.45      131.25      8.65 o 
  -4  16   3      324.77      322.07     10.27 o 
  -3  16   3        1.32        4.96      2.42 o 
  -2  16   3      310.47      323.91     12.83 o 
  -1  16   3      229.80      241.13     11.01 o 
   0  16   3       74.76       80.95      5.73 o 
   1  16   3       63.71       58.12      3.06 o 
   2  16   3      602.04      617.14     14.44 o 
   3  16   3       54.62       52.84      3.37 o 
   4  16   3      218.73      239.39      7.34 o 
   5  16   3       26.51       25.37      5.36 o 
   6  16   3       11.93        8.64      3.21 o 
   7  16   3      183.31      185.97      8.68 o 
   8  16   3       14.28       14.49      3.75 o 
  -9  17   3       10.39       10.45      4.91 o 
  -8  17   3       30.96       24.36      9.77 o 
  -7  17   3       22.28       16.06      6.31 o 
  -6  17   3        8.54        4.05      4.02 o 
  -5  17   3        1.72        3.35      2.43 o 
  -4  17   3       45.58       41.12     12.12 o 
  -3  17   3      424.44      417.86     21.63 o 
  -2  17   3      304.35      332.31     14.56 o 
  -1  17   3      126.32      127.24      9.78 o 
   0  17   3        0.38        3.55      2.66 o 
   1  17   3        3.51        2.85      3.45 o 
   2  17   3        1.42        1.32      3.19 o 
   3  17   3      133.54      128.58      6.24 o 
   4  17   3       30.07       21.04      3.90 o 
   5  17   3       69.33       69.36      9.38 o 
   6  17   3       15.87       16.95      4.50 o 
   7  17   3        0.41        2.72      1.73 o 
  -8  18   3        5.79        4.16      6.79 o 
  -7  18   3        3.40        1.27      2.33 o 
  -6  18   3        0.50        1.00      1.97 o 
  -5  18   3       92.27       83.91      6.96 o 
  -4  18   3       49.13       36.91      9.34 o 
  -3  18   3        3.76        5.78      2.19 o 
  -2  18   3       25.99       29.57      8.66 o 
  -1  18   3       64.18       44.05     13.55 o 
   0  18   3      157.52      155.93     16.58 o 
   1  18   3        0.00        0.51      2.67 o 
   2  18   3      235.32      250.08     11.59 o 
   3  18   3      104.35       99.10     10.95 o 
   4  18   3       72.72       72.67     11.06 o 
   5  18   3       84.61       82.35      7.57 o 
   6  18   3       70.20       76.52      6.47 o 
  -7  19   3        0.53        2.27      1.33 o 
  -6  19   3        6.99       10.43      3.72 o 
  -5  19   3       60.69       46.83     13.40 o 
  -4  19   3       41.90       23.17      7.11 o 
  -3  19   3        0.11        3.08      2.19 o 
  -2  19   3      274.42      289.96     12.07 o 
  -1  19   3       66.97       49.40     14.12 o 
   0  19   3       27.25       21.48      7.81 o 
   1  19   3       45.25       38.30     11.42 o 
   2  19   3       43.18       38.04     17.03 o 
   3  19   3       35.49       32.52     10.46 o 
   4  19   3      103.09      103.65      7.29 o 
  -5  20   3      137.86      145.98      7.45 o 
  -4  20   3        0.68        1.32      2.98 o 
  -3  20   3       25.96       18.89      5.47 o 
  -2  20   3        3.83        0.11      2.28 o 
  -1  20   3      185.50      178.20     10.87 o 
   0  20   3        3.70        0.90      5.33 o 
   1  20   3      271.52      313.05     16.41 o 
   2  20   3       11.96       11.51      5.80 o 
 -15   0   4       89.43       90.37      8.80 o 
 -14   0   4      505.97      487.99     20.49 o 
 -13   0   4       15.91       22.82      8.82 o 
 -12   0   4       23.93       24.46     13.20 o 
 -11   0   4       23.11       28.45      6.94 o 
 -10   0   4       25.71       27.06      8.18 o 
  -9   0   4       62.66       57.23     10.57 o 
  -8   0   4      783.19      856.65     16.92 o 
  -7   0   4     4278.77     4146.06    325.83 o 
  -6   0   4      626.89      636.97     10.80 o 
  -5   0   4      431.06      430.45     19.08 o 
  -4   0   4       24.30       20.11      6.52 o 
  -3   0   4      187.64      179.86      5.31 o 
  -2   0   4      662.95      726.13      8.87 o 
  -1   0   4        0.77        0.15      1.25 o 
   0   0   4      205.43      208.34      4.78 o 
   1   0   4      103.97      105.24      3.36 o 
   2   0   4      576.17      678.34     41.15 o 
   3   0   4     1907.62     1984.93    104.48 o 
   4   0   4      600.04      576.37     16.22 o 
   5   0   4      475.46      513.35     11.88 o 
   6   0   4     1379.51     1468.75     41.47 o 
   7   0   4     2238.97     2047.42     63.85 o 
   8   0   4      125.11      104.28      5.03 o 
   9   0   4       47.27       48.15      8.51 o 
  10   0   4       41.02       44.54      5.74 o 
  11   0   4      106.89       82.24     11.85 o 
  12   0   4      152.95      151.94     12.81 o 
 -15   1   4      117.87      127.69      8.22 o 
 -14   1   4       53.77       50.47     10.98 o 
 -13   1   4      347.48      343.98     11.30 o 
 -12   1   4        0.54        2.60      2.44 o 
 -11   1   4      200.71      196.95      6.31 o 
 -10   1   4        0.97        1.92      2.60 o 
  -9   1   4      297.09      334.36      8.73 o 
  -8   1   4        3.09        3.08      2.19 o 
  -7   1   4      210.72      192.50      9.83 o 
  -6   1   4     1071.20     1086.02     16.36 o 
  -5   1   4      272.10      287.68      7.02 o 
  -4   1   4      698.21      702.97      8.93 o 
  -3   1   4     1264.58     1282.32     13.66 o 
  -2   1   4      393.42      418.59      3.82 o 
  -1   1   4     4657.51     4958.89     37.25 o 
   0   1   4      638.52      648.62      8.02 o 
   1   1   4     1514.17     1554.51     19.15 o 
   2   1   4      332.96      374.41      8.83 o 
   3   1   4      114.26      114.02      3.38 o 
   4   1   4      823.56      886.50     11.53 o 
   5   1   4      124.59      149.50      3.61 o 
   6   1   4     1132.08     1176.75     24.16 o 
   7   1   4       15.05        9.67      3.00 o 
   8   1   4        6.04        7.58      2.08 o 
   9   1   4       90.58       77.77      4.16 o 
  10   1   4       84.68       80.03      4.57 o 
  11   1   4        2.33        1.82      1.75 o 
  12   1   4       78.73       87.85      3.93 o 
 -15   2   4       29.21       25.51      8.11 o 
 -14   2   4        8.34        7.61      4.21 o 
 -13   2   4       96.60       98.71      7.26 o 
 -12   2   4      570.78      581.81     21.48 o 
 -11   2   4      147.91      136.16      7.65 o 
 -10   2   4       32.98       31.65      7.97 o 
  -9   2   4        0.05        0.81      3.52 o 
  -8   2   4      401.67      406.01      9.02 o 
  -7   2   4      124.21      140.27      3.56 o 
  -6   2   4        1.06        0.42      3.09 o 
  -5   2   4       90.26       98.33      2.68 o 
  -4   2   4        0.23        5.95      2.19 o 
  -3   2   4      102.33      139.95      3.48 o 
  -2   2   4     1349.94     1315.28     12.97 o 
  -1   2   4     1590.76     1636.27     21.60 o 
   0   2   4      186.82      179.83      3.42 o 
   1   2   4       18.26       21.46      1.45 o 
   2   2   4     1483.80     1537.96     32.67 o 
   3   2   4        7.59        6.24      1.60 o 
   4   2   4       10.89       10.30      1.94 o 
   5   2   4      143.32      148.90      4.20 o 
   6   2   4       16.21       17.31      3.19 o 
   7   2   4      338.19      326.88      6.15 o 
   8   2   4      158.10      197.56      7.55 o 
   9   2   4        0.71        2.33      1.27 o 
  10   2   4       68.67       54.90      3.89 o 
  11   2   4       52.33       69.16      7.82 o 
  12   2   4      109.91      129.53      8.17 o 
 -15   3   4        0.06        0.19      3.59 o 
 -14   3   4      111.84      102.50      6.04 o 
 -13   3   4       26.97       24.15      7.10 o 
 -12   3   4        5.03        4.74      3.95 o 
 -11   3   4      231.47      198.57     30.48 o 
 -10   3   4       86.11       91.68      9.21 o 
  -9   3   4      134.99      154.16      7.53 o 
  -8   3   4      205.65      236.08      8.52 o 
  -7   3   4       79.96       65.50      2.09 o 
  -6   3   4       91.02      105.46      3.33 o 
  -5   3   4      403.33      418.68      8.36 o 
  -4   3   4      363.04      407.42      7.97 o 
  -3   3   4      895.33      989.44      9.15 o 
  -2   3   4     1572.41     1726.25     25.06 o 
  -1   3   4      316.08      361.98      3.36 o 
   0   3   4      177.15      186.75      3.71 o 
   1   3   4      342.32      350.14      6.59 o 
   2   3   4     1022.45     1072.04     13.95 o 
   3   3   4        6.06        8.29      1.75 o 
   4   3   4        2.99        2.67      1.34 o 
   5   3   4      492.28      539.94      7.75 o 
   6   3   4       12.62       13.00      2.95 o 
   7   3   4       31.38       29.98      6.66 o 
   8   3   4        2.32        2.95      1.13 o 
   9   3   4      164.79      148.08      3.19 o 
  10   3   4      119.44      111.65      3.07 o 
  11   3   4      445.92      493.91     18.15 o 
  12   3   4        0.75       -1.21      2.52 o 
 -15   4   4      105.63      113.39     11.96 o 
 -14   4   4        0.23       -1.01      3.55 o 
 -13   4   4      460.13      402.88     21.67 o 
 -12   4   4       74.23       69.76      6.43 o 
 -11   4   4        9.09        7.44      4.09 o 
 -10   4   4       38.18       34.26      8.96 o 
  -9   4   4      307.88      326.47     12.62 o 
  -8   4   4       46.35       44.12      2.38 o 
  -7   4   4      275.64      289.32      5.36 o 
  -6   4   4     1987.10     1953.18     25.17 o 
  -5   4   4      804.88      820.90      8.56 o 
  -4   4   4     1894.60     2028.93     19.07 o 
  -3   4   4        9.67       13.52      2.48 o 
  -2   4   4      354.65      329.47      4.78 o 
  -1   4   4      179.17      172.07      3.94 o 
   0   4   4      222.03      230.30      5.49 o 
   1   4   4      907.77      861.95     14.66 o 
   2   4   4     1038.38     1130.17     13.00 o 
   3   4   4      823.43      830.92     28.27 o 
   4   4   4      459.33      427.48     16.20 o 
   5   4   4      431.85      482.53     20.72 o 
   6   4   4      301.47      309.19     17.06 o 
   7   4   4       20.44       19.39      5.04 o 
   8   4   4      359.09      364.63     16.10 o 
   9   4   4      734.49      686.31     23.02 o 
  10   4   4      170.41      155.80      7.01 o 
  11   4   4       34.87       47.87      9.44 o 
  12   4   4        5.89        6.24      3.05 o 
 -15   5   4       25.87       11.98      5.97 o 
 -14   5   4        8.56        6.27      4.35 o 
 -13   5   4       10.91        7.94      5.92 o 
 -12   5   4       25.83       19.97      7.10 o 
 -11   5   4     1088.63     1092.99     33.86 o 
 -10   5   4       13.80       13.33      6.28 o 
  -9   5   4       59.64       68.80     12.14 o 
  -8   5   4      147.33      151.77      9.33 o 
  -7   5   4      368.30      387.80      7.72 o 
  -6   5   4       37.44       34.17      1.44 o 
  -5   5   4       12.82       13.23      1.47 o 
  -4   5   4      965.11     1036.24     13.32 o 
  -3   5   4      179.18      177.07      5.39 o 
  -2   5   4        0.67        9.85      2.32 o 
  -1   5   4       56.90       75.89      1.75 o 
   0   5   4     6460.45     6776.89    114.75 o 
   1   5   4       39.38       43.14      1.59 o 
   2   5   4        3.20        1.60      0.95 o 
   3   5   4      273.62      251.08      4.82 o 
   4   5   4     1018.72     1047.78     27.81 o 
   5   5   4       50.42       51.51      4.37 o 
   6   5   4        7.82       10.37      2.68 o 
   7   5   4      166.44      160.22      3.24 o 
   8   5   4       18.25       17.14      3.66 o 
   9   5   4        8.86        7.70      1.86 o 
  10   5   4        6.60        6.15      2.01 o 
  11   5   4      178.48      175.89      7.52 o 
  12   5   4       29.32       32.73      3.74 o 
 -15   6   4       13.49        6.77      4.20 o 
 -14   6   4        2.35       -2.12      4.10 o 
 -13   6   4        0.11        0.68      3.10 o 
 -12   6   4       14.02       11.64      5.50 o 
 -11   6   4      374.73      333.89     12.08 o 
 -10   6   4      697.76      735.51     20.40 o 
  -9   6   4      211.13      221.54      7.99 o 
  -8   6   4       47.74       54.12      4.09 o 
  -7   6   4      262.12      273.56      8.60 o 
  -6   6   4      390.76      431.15      4.79 o 
  -5   6   4      155.18      181.23      2.91 o 
  -4   6   4     1692.18     1712.18     35.46 o 
  -3   6   4      193.84      199.93      5.32 o 
  -2   6   4      230.41      250.69      6.30 o 
  -1   6   4     3270.10     3527.52     46.99 o 
   0   6   4       26.18       19.65      1.46 o 
   1   6   4     1861.65     2040.31     47.19 o 
   2   6   4       27.63       26.75      1.28 o 
   3   6   4        1.09        2.60      1.21 o 
   4   6   4       63.49       60.41      5.99 o 
   5   6   4      292.03      266.67     15.55 o 
   6   6   4        0.83        1.45      1.11 o 
   7   6   4      113.74      101.99      3.00 o 
   8   6   4      498.42      476.20     19.63 o 
   9   6   4        6.84        4.60      2.05 o 
  10   6   4       29.43       27.50      3.03 o 
  11   6   4       16.47        9.40      2.81 o 
  12   6   4       46.95       37.23     18.35 o 
 -15   7   4       30.79       19.03     10.84 o 
 -14   7   4        0.22       -0.71      3.30 o 
 -13   7   4        1.27        3.08      4.13 o 
 -12   7   4        0.01        2.91      3.29 o 
 -11   7   4       58.43       39.14     13.67 o 
 -10   7   4      168.82      161.52      8.11 o 
  -9   7   4      115.18      117.92      5.03 o 
  -8   7   4      375.39      384.39     10.80 o 
  -7   7   4       40.58       38.71      2.79 o 
  -6   7   4        5.04        3.93      1.37 o 
  -5   7   4      174.15      171.01      3.44 o 
  -4   7   4      518.49      509.86      7.44 o 
  -3   7   4      652.56      659.75     11.02 o 
  -2   7   4       85.04       86.90      3.01 o 
  -1   7   4      184.96      218.22      3.36 o 
   0   7   4     1490.88     1526.66     20.13 o 
   1   7   4      438.26      437.58      7.37 o 
   2   7   4        2.79        3.36      0.99 o 
   3   7   4       95.28       87.93      2.98 o 
   4   7   4       20.22       20.48      2.56 o 
   5   7   4        2.15        2.05      0.97 o 
   6   7   4      143.82      131.47      8.32 o 
   7   7   4      451.06      450.38     12.60 o 
   8   7   4       97.45      108.89      2.67 o 
   9   7   4        0.08       -0.16      1.21 o 
  10   7   4        1.99        0.33      1.32 o 
  11   7   4       53.99       38.80     10.73 o 
  12   7   4        0.82        1.40      1.86 o 
 -14   8   4       48.61       31.70     11.04 o 
 -13   8   4        3.30        3.04      2.87 o 
 -12   8   4       61.97       46.88     10.71 o 
 -11   8   4       23.54       26.59     11.66 o 
 -10   8   4       53.04       73.51     10.17 o 
  -9   8   4      204.77      209.04      9.85 o 
  -8   8   4       16.75       18.87      4.70 o 
  -7   8   4      169.78      173.58      2.49 o 
  -6   8   4        1.79        3.29      1.12 o 
  -5   8   4      287.97      315.24      5.93 o 
  -4   8   4      153.08      151.61      5.52 o 
  -3   8   4      721.07      741.42     13.45 o 
  -2   8   4      664.79      713.31     13.98 o 
  -1   8   4      929.75      911.68     11.28 o 
   0   8   4      647.08      696.49      9.22 o 
   1   8   4     1462.57     1439.05     23.95 o 
   2   8   4        8.06        5.92      1.35 o 
   3   8   4      275.10      265.54      6.22 o 
   4   8   4        1.12        0.66      1.10 o 
   5   8   4      195.02      199.95      7.62 o 
   6   8   4       25.68       25.86      2.31 o 
   7   8   4      459.32      464.77     13.54 o 
   8   8   4       33.69       25.53      5.01 o 
   9   8   4      154.18      152.61      6.86 o 
  10   8   4      629.40      694.33     12.99 o 
  11   8   4       74.04       65.45      5.14 o 
 -14   9   4       11.14       11.63      4.45 o 
 -13   9   4       59.50       43.73     13.61 o 
 -12   9   4      113.03       98.43     13.70 o 
 -11   9   4       97.17      104.40      8.95 o 
 -10   9   4        0.00        1.53      1.31 o 
  -9   9   4      192.31      189.64      7.51 o 
  -8   9   4      232.71      228.15      6.66 o 
  -7   9   4       12.53       11.02      3.61 o 
  -6   9   4        0.03        1.64      1.41 o 
  -5   9   4     2708.37     2914.31     71.34 o 
  -4   9   4       97.38       94.26      5.36 o 
  -3   9   4        4.31       10.83      2.95 o 
  -2   9   4        5.47        3.86      1.61 o 
  -1   9   4      612.50      560.41      5.14 o 
   0   9   4      173.08      182.41      3.41 o 
   1   9   4       24.97       22.30      1.87 o 
   2   9   4      335.67      305.93      5.79 o 
   3   9   4      491.50      500.06     10.45 o 
   4   9   4        4.07        2.70      1.18 o 
   5   9   4      469.18      466.96     12.36 o 
   6   9   4      434.46      387.48     10.89 o 
   7   9   4      166.79      157.78      5.34 o 
   8   9   4      170.31      166.68      6.48 o 
   9   9   4       23.07       22.71      7.91 o 
  10   9   4      130.09      156.01      7.71 o 
  11   9   4       38.41       25.61      9.09 o 
 -14  10   4       38.72       27.35     14.08 o 
 -13  10   4        0.84        3.01      3.60 o 
 -12  10   4       19.87       19.49      6.65 o 
 -11  10   4       34.72       30.69      8.68 o 
 -10  10   4      387.96      376.28     11.19 o 
  -9  10   4      158.54      163.91      4.62 o 
  -8  10   4      107.80       88.30      6.86 o 
  -7  10   4        2.07        4.34      1.70 o 
  -6  10   4       10.17       10.73      2.21 o 
  -5  10   4      412.12      387.15     11.57 o 
  -4  10   4      198.66      187.13      6.89 o 
  -3  10   4       52.85       49.60      9.71 o 
  -2  10   4      117.31      119.15      3.52 o 
  -1  10   4        0.03        0.63      1.07 o 
   0  10   4      176.82      164.00      2.85 o 
   1  10   4        0.03        0.48      0.90 o 
   2  10   4       79.06       77.19      4.09 o 
   3  10   4       54.11       62.78      3.19 o 
   4  10   4       66.16       58.29      2.29 o 
   5  10   4       65.35       58.81      3.17 o 
   6  10   4      113.37       99.16      4.46 o 
   7  10   4       44.00       36.20      9.26 o 
   8  10   4      109.66      111.09      4.53 o 
   9  10   4      185.45      199.86     14.61 o 
  10  10   4       75.70       91.69      3.95 o 
  11  10   4        2.44        0.52      1.89 o 
 -13  11   4       37.22       25.07      8.62 o 
 -12  11   4       11.75        7.73      6.29 o 
 -11  11   4        2.51       -1.31      4.16 o 
 -10  11   4       61.43       40.03      7.98 o 
  -9  11   4        1.31       -0.78      3.28 o 
  -8  11   4        1.54        2.03      1.01 o 
  -7  11   4     1822.96     2011.91     37.98 o 
  -6  11   4       57.79       52.88      3.99 o 
  -5  11   4     1101.33     1109.56     23.65 o 
  -4  11   4     2229.82     2230.00     43.66 o 
  -3  11   4      404.28      437.52     11.18 o 
  -2  11   4       20.54       22.12      1.14 o 
  -1  11   4      257.11      280.83      4.98 o 
   0  11   4      215.72      236.63      4.57 o 
   1  11   4       74.94       82.37      1.16 o 
   2  11   4        0.31        1.19      0.46 o 
   3  11   4      104.25       95.44      2.48 o 
   4  11   4      667.55      672.35     21.94 o 
   5  11   4      710.97      730.99     20.47 o 
   6  11   4        5.58        3.45      2.02 o 
   7  11   4     1164.38     1214.31     15.96 o 
   8  11   4      104.75      107.94      3.64 o 
   9  11   4        0.83       -1.35      2.77 o 
  10  11   4       14.36       10.75      2.79 o 
 -13  12   4      128.58      169.99      9.71 o 
 -12  12   4        0.43        1.79      1.85 o 
 -11  12   4        0.02        0.18      3.46 o 
 -10  12   4       57.78       46.20      4.16 o 
  -9  12   4        0.22        2.01      2.13 o 
  -8  12   4        0.02       -0.01      1.77 o 
  -7  12   4      129.74      113.43      3.20 o 
  -6  12   4      359.88      387.93     10.69 o 
  -5  12   4       12.54       14.25      2.78 o 
  -4  12   4      870.36      916.76     21.94 o 
  -3  12   4      186.68      197.49      6.92 o 
  -2  12   4       58.31       53.18      1.70 o 
  -1  12   4      125.32      119.60      3.79 o 
   0  12   4       72.07       70.91      3.92 o 
   1  12   4        2.90        2.86      1.36 o 
   2  12   4        8.36       10.83      2.76 o 
   3  12   4       19.82       17.31      3.00 o 
   4  12   4      385.19      409.62     11.32 o 
   5  12   4     1221.29     1205.49     23.97 o 
   6  12   4      269.08      253.57      9.03 o 
   7  12   4      236.50      232.46      8.87 o 
   8  12   4       39.77       30.81      6.80 o 
   9  12   4       15.21       14.29      4.46 o 
  10  12   4        9.44        6.34      2.16 o 
 -12  13   4        7.36        4.48      5.39 o 
 -11  13   4       73.10       60.26      6.18 o 
 -10  13   4        5.48        3.97      3.36 o 
  -9  13   4      199.64      221.89     19.01 o 
  -8  13   4       83.11       88.67      3.58 o 
  -7  13   4      344.50      341.03      9.84 o 
  -6  13   4      129.15      133.74      4.07 o 
  -5  13   4       40.53       40.65      7.63 o 
  -4  13   4     1226.94     1282.07     27.05 o 
  -3  13   4       10.72       13.10      3.18 o 
  -2  13   4       18.36       19.46      2.51 o 
  -1  13   4       31.73       28.28      3.35 o 
   0  13   4      173.74      174.36      5.07 o 
   1  13   4       23.94       23.42      4.03 o 
   2  13   4      288.85      299.25      9.17 o 
   3  13   4       54.83       58.52      5.91 o 
   4  13   4      616.92      639.56     20.06 o 
   5  13   4       80.19       78.12      6.14 o 
   6  13   4       33.42       31.00      6.16 o 
   7  13   4      302.05      333.57      9.92 o 
   8  13   4        1.39        3.67      2.18 o 
   9  13   4        0.45       -0.90      2.55 o 
 -11  14   4      160.05      161.11     10.74 o 
 -10  14   4      127.50      133.72      9.70 o 
  -9  14   4        7.18       11.88      4.95 o 
  -8  14   4      219.55      219.59      8.76 o 
  -7  14   4        6.14        2.60      2.03 o 
  -6  14   4      319.65      291.98      9.04 o 
  -5  14   4       22.15       19.30      4.01 o 
  -4  14   4      158.28      160.86      4.32 o 
  -3  14   4      310.30      306.30     10.15 o 
  -2  14   4        9.58       11.75      3.92 o 
  -1  14   4        3.44        6.16      9.33 o 
   0  14   4      158.21      164.96      6.14 o 
   1  14   4      252.74      256.10      8.31 o 
   2  14   4        0.72        2.85      1.28 o 
   3  14   4      433.87      462.72     15.45 o 
   4  14   4      193.25      192.20      7.70 o 
   5  14   4       31.28       35.94      4.54 o 
   6  14   4       11.31        9.61      2.46 o 
   7  14   4       62.42       63.32      6.05 o 
   8  14   4      277.16      281.15     10.37 o 
 -11  15   4       55.77       59.01      7.18 o 
 -10  15   4       77.30       73.03      6.09 o 
  -9  15   4        9.04        5.53      3.27 o 
  -8  15   4      147.75      129.47      9.66 o 
  -7  15   4       35.61       31.01      8.50 o 
  -6  15   4      294.68      271.68     11.24 o 
  -5  15   4       13.03       10.29      3.27 o 
  -4  15   4        4.07        6.76      2.15 o 
  -3  15   4      173.56      180.34      7.38 o 
  -2  15   4      122.94      126.52      4.11 o 
  -1  15   4       49.02       45.08      3.85 o 
   0  15   4        7.43        6.42      3.31 o 
   1  15   4      148.29      156.55      4.88 o 
   2  15   4       62.83       60.34      5.47 o 
   3  15   4      842.14      836.60     29.36 o 
   4  15   4      333.69      338.38      9.61 o 
   5  15   4       25.17       20.96      5.08 o 
   6  15   4       14.38       14.23      3.93 o 
   7  15   4        2.57        2.89      2.26 o 
   8  15   4       63.90       60.18      7.89 o 
 -10  16   4      116.01      140.22     17.34 o 
  -9  16   4        0.02        0.61      2.09 o 
  -8  16   4       80.60       41.87     15.90 o 
  -7  16   4       51.74       54.11      5.35 o 
  -6  16   4      103.37       99.66      8.13 o 
  -5  16   4        0.17        3.10      2.21 o 
  -4  16   4       54.47       40.78     13.00 o 
  -3  16   4      380.65      407.64     16.28 o 
  -2  16   4      109.22      110.15      4.40 o 
  -1  16   4       13.04        9.58      2.36 o 
   0  16   4        3.40        2.03      2.22 o 
   1  16   4      129.36      118.63      7.57 o 
   2  16   4       53.70       66.02      6.50 o 
   3  16   4      235.60      242.96      8.95 o 
   4  16   4      144.18      153.50      6.29 o 
   5  16   4        0.19        0.61      1.88 o 
   6  16   4      224.20      231.37     12.11 o 
   7  16   4       17.07       10.19      3.67 o 
  -9  17   4       25.42       11.50      6.79 o 
  -8  17   4       29.52       19.58      7.15 o 
  -7  17   4        3.72        7.62      3.09 o 
  -6  17   4        2.48        4.36      2.44 o 
  -5  17   4        0.68        3.28      2.05 o 
  -4  17   4       59.09       49.16     14.42 o 
  -3  17   4      161.14      161.12      9.45 o 
  -2  17   4       63.91       65.22     13.57 o 
  -1  17   4       62.01       56.22     16.29 o 
   0  17   4       15.68       22.85      7.79 o 
   1  17   4       49.13       49.35      4.40 o 
   2  17   4      191.77      192.32      7.09 o 
   3  17   4        6.05        7.50      2.83 o 
   4  17   4       29.23       28.50      6.41 o 
   5  17   4        3.76        3.52      1.51 o 
   6  17   4      141.03      143.14      5.91 o 
  -8  18   4       34.16       36.91     19.82 o 
  -7  18   4      106.91      113.38     11.69 o 
  -6  18   4       24.18       18.05      6.95 o 
  -5  18   4        0.61       -1.36      3.30 o 
  -4  18   4        5.65        1.19      4.62 o 
  -3  18   4      257.45      271.38     14.02 o 
  -2  18   4       50.75       49.72     17.08 o 
  -1  18   4        0.39        1.35      3.31 o 
   0  18   4        5.76        3.78      3.04 o 
   1  18   4       61.42       82.57     13.73 o 
   2  18   4       85.59      105.95     17.29 o 
   3  18   4      213.41      218.08     14.33 o 
   4  18   4      129.42      141.08     10.11 o 
   5  18   4       23.89       20.64      6.90 o 
  -6  19   4      107.73      109.86      8.99 o 
  -5  19   4      168.71      173.98     10.16 o 
  -4  19   4        0.00        5.82      2.91 o 
  -3  19   4      194.64      201.94     13.27 o 
  -2  19   4      102.53      105.76     17.04 o 
  -1  19   4        0.90        2.25      3.77 o 
   0  19   4      151.74      152.30     11.35 o 
   1  19   4        4.12        6.43      4.51 o 
   2  19   4      406.07      398.29     20.60 o 
   3  19   4      106.51      105.43     10.62 o 
  -3  20   4        4.41        6.76      4.82 o 
  -2  20   4       21.76       20.82     10.27 o 
  -1  20   4        6.48        7.11      5.14 o 
   0  20   4        5.34        5.23      5.72 o 
 -15   1   5       23.07       12.73      7.41 o 
 -14   1   5      177.41      173.67     10.74 o 
 -13   1   5      160.80      158.79     10.65 o 
 -12   1   5        4.05        3.26      2.57 o 
 -11   1   5       10.68        8.95      3.34 o 
 -10   1   5       59.16       58.58     12.56 o 
  -9   1   5       72.95       71.05     10.30 o 
  -8   1   5       27.76       22.26      7.57 o 
  -7   1   5      500.75      501.61      7.67 o 
  -6   1   5        8.31       14.57      2.88 o 
  -5   1   5        8.57       16.21      5.09 o 
  -4   1   5      361.42      372.52      7.74 o 
  -3   1   5      709.36      781.22      9.09 o 
  -2   1   5     1612.69     1671.49     21.28 o 
  -1   1   5      185.28      150.35      3.59 o 
   0   1   5      600.75      587.58      6.28 o 
   1   1   5      176.62      185.51      5.05 o 
   2   1   5      244.97      220.42      4.30 o 
   3   1   5        6.43        8.62      1.51 o 
   4   1   5      143.26      140.52      3.32 o 
   5   1   5      105.24       92.85      3.82 o 
   6   1   5       11.02       17.43      2.96 o 
   7   1   5      817.38      656.87     18.16 o 
   8   1   5        8.78        7.01      2.07 o 
   9   1   5      296.21      256.26      9.16 o 
  10   1   5        0.00        1.50      1.69 o 
  11   1   5       31.38       29.99      5.67 o 
  12   1   5        0.45        0.65      2.72 o 
 -15   2   5       52.06       25.45      9.40 o 
 -14   2   5       34.40       18.15      6.78 o 
 -13   2   5      542.18      523.25     19.83 o 
 -12   2   5        4.17        5.88      3.29 o 
 -11   2   5        1.09        1.42      3.51 o 
 -10   2   5      195.88      188.98      7.50 o 
  -9   2   5        0.09        4.75      3.79 o 
  -8   2   5        8.43        4.51      3.04 o 
  -7   2   5      224.79      224.18      6.19 o 
  -6   2   5     1093.35     1034.76     11.98 o 
  -5   2   5       23.61        9.40      5.31 o 
  -4   2   5      266.92      279.68      6.73 o 
  -3   2   5     2424.21     2673.64     37.71 o 
  -2   2   5      494.20      508.75     10.53 o 
  -1   2   5      360.41      463.25     10.10 o 
   0   2   5        1.44        1.78      1.46 o 
   1   2   5        9.14       14.19      2.49 o 
   2   2   5       45.07       39.58      2.32 o 
   3   2   5      556.93      604.84     18.83 o 
   4   2   5       41.12       39.34      2.59 o 
   5   2   5       37.24       40.35      5.56 o 
   6   2   5       94.07       88.05      2.77 o 
   7   2   5       44.24       36.04      3.23 o 
   8   2   5      216.95      188.70      4.59 o 
   9   2   5        4.62        6.11      1.91 o 
  10   2   5       44.44       46.25      5.62 o 
  11   2   5       82.85      103.07      7.86 o 
  12   2   5        7.09        3.88      2.54 o 
 -15   3   5       54.26       53.41     15.46 o 
 -14   3   5        0.00        3.52      2.43 o 
 -13   3   5      312.87      309.92     14.33 o 
 -12   3   5      279.36      303.58     11.09 o 
 -11   3   5        6.24        9.41      3.22 o 
 -10   3   5       54.05       65.75      5.86 o 
  -9   3   5      241.27      253.58      9.43 o 
  -8   3   5       73.64       56.72      5.31 o 
  -7   3   5      816.78      815.30     18.08 o 
  -6   3   5       45.24       40.99      2.44 o 
  -5   3   5        0.01        0.53      2.06 o 
  -4   3   5       15.24       24.51      5.85 o 
  -3   3   5     1478.92     1656.00     24.03 o 
  -2   3   5      504.77      576.10     10.35 o 
  -1   3   5     1743.18     1887.91     21.15 o 
   0   3   5      133.99      123.73      3.56 o 
   1   3   5      533.78      562.61      8.02 o 
   2   3   5       12.17       13.93      2.34 o 
   3   3   5     1590.95     1616.69     16.84 o 
   4   3   5        2.12        3.55      1.17 o 
   5   3   5      682.46      677.81     16.15 o 
   6   3   5      333.14      341.92     14.90 o 
   7   3   5      384.22      395.67     15.48 o 
   8   3   5       20.41       15.86      3.31 o 
   9   3   5       18.74       13.89      4.55 o 
  10   3   5       84.96       79.88      4.22 o 
  11   3   5       13.87       12.91      4.13 o 
 -15   4   5        5.69        7.04      3.33 o 
 -14   4   5        6.36        6.98      3.39 o 
 -13   4   5       13.06        9.02      3.17 o 
 -12   4   5        8.21        8.66      3.18 o 
 -11   4   5        0.36       -0.84      5.41 o 
 -10   4   5      164.55      164.08      6.02 o 
  -9   4   5      257.48      236.29      8.03 o 
  -8   4   5       26.65       27.57      1.59 o 
  -7   4   5      976.13     1009.23     15.97 o 
  -6   4   5        4.38        5.13      1.35 o 
  -5   4   5      182.75      180.79      3.44 o 
  -4   4   5      137.22      135.29      4.43 o 
  -3   4   5       23.74       18.84      1.54 o 
  -2   4   5      164.98      160.98      5.10 o 
  -1   4   5       85.26       90.73      2.87 o 
   0   4   5        0.01        0.63      0.53 o 
   1   4   5      424.48      395.21     12.86 o 
   2   4   5       51.38       55.48      2.35 o 
   3   4   5       83.28       91.90      3.47 o 
   4   4   5      650.21      603.27     17.20 o 
   5   4   5       13.26       21.69      5.03 o 
   6   4   5       83.06       80.28      3.96 o 
   7   4   5       52.56       61.75      2.52 o 
   8   4   5       19.85       24.76      5.88 o 
   9   4   5       52.53       58.09      3.23 o 
  10   4   5        7.06        6.14      2.80 o 
  11   4   5      130.69      135.19      7.47 o 
 -15   5   5        1.87       -0.10      4.68 o 
 -14   5   5        2.92        1.44      3.37 o 
 -13   5   5       59.11       54.74     13.46 o 
 -12   5   5       20.50       15.84      5.35 o 
 -11   5   5        0.00        0.59      3.43 o 
 -10   5   5       83.50       80.66      5.67 o 
  -9   5   5       85.04       81.83      3.55 o 
  -8   5   5       45.58       44.85      2.24 o 
  -7   5   5      729.14      697.59     11.79 o 
  -6   5   5        5.84        6.14      0.91 o 
  -5   5   5        6.55        8.91      0.97 o 
  -4   5   5      189.22      182.65      4.05 o 
  -3   5   5      340.97      393.38      9.48 o 
  -2   5   5      791.59      841.03     11.91 o 
  -1   5   5        0.00        1.33      1.48 o 
   0   5   5        1.00        7.77      1.73 o 
   1   5   5      168.08      162.51      4.43 o 
   2   5   5        0.02        1.66      1.82 o 
   3   5   5       41.02       52.71      4.31 o 
   4   5   5      251.53      246.87      6.68 o 
   5   5   5       86.50       81.20      3.21 o 
   6   5   5       19.15       11.55      2.67 o 
   7   5   5       10.45        6.35      1.63 o 
   8   5   5      162.02      160.20      3.93 o 
   9   5   5       93.68       98.03      3.41 o 
  10   5   5       13.57        6.56      2.37 o 
  11   5   5       20.17       15.39      5.05 o 
 -15   6   5        1.58        1.82      3.67 o 
 -14   6   5       12.18        9.00      5.68 o 
 -13   6   5       11.79       10.76      4.06 o 
 -12   6   5      140.43      136.23      9.68 o 
 -11   6   5      201.32      215.51      7.46 o 
 -10   6   5      361.33      390.30     10.72 o 
  -9   6   5      114.27      107.01      5.10 o 
  -8   6   5      329.62      351.23      9.69 o 
  -7   6   5     1092.21     1145.98     17.42 o 
  -6   6   5       72.05       63.80      2.39 o 
  -5   6   5      218.77      238.41      6.06 o 
  -4   6   5        0.32        0.45      2.37 o 
  -3   6   5      117.65      118.26      4.75 o 
  -2   6   5       26.52       44.39      9.49 o 
  -1   6   5      202.41      213.50      5.02 o 
   0   6   5     1201.48     1133.78     13.78 o 
   1   6   5       28.77       31.73      3.47 o 
   2   6   5        7.96        4.36      1.92 o 
   3   6   5      141.93      140.24      3.71 o 
   4   6   5      816.36      827.93     18.86 o 
   5   6   5       13.06       13.38      3.30 o 
   6   6   5       19.21       29.18      2.84 o 
   7   6   5        1.88        0.15      1.34 o 
   8   6   5      145.03      138.14      3.23 o 
   9   6   5       26.01       29.68      7.02 o 
  10   6   5       36.78       36.88      7.06 o 
  11   6   5      144.94      158.63      8.42 o 
 -14   7   5        2.29        0.25      5.08 o 
 -13   7   5        0.88        0.32      3.19 o 
 -12   7   5      146.74      152.84     14.15 o 
 -11   7   5      213.29      222.18     10.33 o 
 -10   7   5        0.16        2.67      1.27 o 
  -9   7   5      144.47      123.66      6.60 o 
  -8   7   5      345.22      345.78     10.61 o 
  -7   7   5       33.28       29.66      4.93 o 
  -6   7   5      121.24       99.23      7.08 o 
  -5   7   5      250.11      243.09      8.39 o 
  -4   7   5        0.15       -1.78      3.50 o 
  -3   7   5      488.76      504.56      8.69 o 
  -2   7   5      173.14      138.28      6.81 o 
  -1   7   5      237.48      237.24      4.79 o 
   0   7   5      898.52      979.61     15.94 o 
   1   7   5       94.88       96.05      3.62 o 
   2   7   5      759.26      750.02     27.14 o 
   3   7   5       79.44       80.51     11.35 o 
   4   7   5       94.11       77.52      4.65 o 
   5   7   5     1486.36     1426.54     36.13 o 
   6   7   5      577.27      549.35     15.37 o 
   7   7   5       65.83       49.58      2.84 o 
   8   7   5        6.69        5.88      3.66 o 
   9   7   5       16.77       15.15      3.67 o 
  10   7   5       52.75       59.58      5.91 o 
  11   7   5      103.54      127.62      6.24 o 
 -14   8   5       75.04       64.97     23.92 o 
 -13   8   5        0.65        0.42      4.81 o 
 -12   8   5       38.24       28.72      7.52 o 
 -11   8   5       74.50       64.30     15.98 o 
 -10   8   5      335.07      341.36     12.46 o 
  -9   8   5      220.64      222.71      7.83 o 
  -8   8   5       11.27        7.80      2.58 o 
  -7   8   5        4.16        3.09      1.73 o 
  -6   8   5     3232.47     3306.05     64.71 o 
  -5   8   5       11.48       11.73      4.31 o 
  -4   8   5       46.48       44.55      7.50 o 
  -3   8   5       60.61       75.62      6.84 o 
  -2   8   5      262.55      241.57      7.44 o 
  -1   8   5       84.60       87.69      4.26 o 
   0   8   5       63.63       52.66      2.23 o 
   1   8   5       21.31       21.15      2.13 o 
   2   8   5       73.16       83.00      4.59 o 
   3   8   5      324.51      327.45      9.98 o 
   4   8   5        2.65        3.39      1.64 o 
   5   8   5     2339.91     2293.35     24.03 o 
   6   8   5        0.45        0.12      1.03 o 
   7   8   5       23.90       17.20      3.98 o 
   8   8   5       43.71       41.84      5.26 o 
   9   8   5      390.05      432.43     16.37 o 
  10   8   5       22.27       18.82      5.18 o 
 -14   9   5       41.69       31.97     13.42 o 
 -13   9   5        4.27        3.13      3.31 o 
 -12   9   5      135.21      146.71     12.35 o 
 -11   9   5        1.01        3.48      2.80 o 
 -10   9   5        4.22        7.52      2.80 o 
  -9   9   5      159.40      158.98      6.42 o 
  -8   9   5      219.88      206.65     10.35 o 
  -7   9   5        0.01       -1.50      3.31 o 
  -6   9   5     3392.49     3484.01     79.02 o 
  -5   9   5       30.00       32.16      7.86 o 
  -4   9   5     1258.76     1300.60     28.26 o 
  -3   9   5      357.54      365.43      9.30 o 
  -2   9   5     1298.58     1340.98     28.33 o 
  -1   9   5       69.23       71.02      3.25 o 
   0   9   5      120.91      104.86      2.02 o 
   1   9   5        5.30        8.50      2.06 o 
   2   9   5        8.83        7.05      2.49 o 
   3   9   5      556.46      537.54     15.12 o 
   4   9   5      671.62      723.83     18.60 o 
   5   9   5      883.49      916.72     25.63 o 
   6   9   5      251.63      227.47      8.05 o 
   7   9   5       56.80       61.74      5.81 o 
   8   9   5        0.48        1.03      1.18 o 
   9   9   5        0.27        1.79      1.36 o 
  10   9   5        0.94        0.12      2.27 o 
 -13  10   5       20.05        7.34      5.96 o 
 -12  10   5       10.29       11.48      5.53 o 
 -11  10   5       43.30       34.46      9.17 o 
 -10  10   5       44.71       43.64      3.95 o 
  -9  10   5        0.02        1.73      3.09 o 
  -8  10   5      171.84      185.46      9.26 o 
  -7  10   5       20.49       15.35      4.73 o 
  -6  10   5     1159.62     1172.44     26.63 o 
  -5  10   5     1060.76     1096.82     26.03 o 
  -4  10   5        5.52        6.26      3.23 o 
  -3  10   5      137.01      134.68      4.41 o 
  -2  10   5       87.36       82.39      5.89 o 
  -1  10   5      395.87      387.39      6.69 o 
   0  10   5      437.24      401.08      6.52 o 
   1  10   5      130.94      135.79      5.50 o 
   2  10   5       38.52       34.01      3.44 o 
   3  10   5       54.59       52.19      2.46 o 
   4  10   5       87.13       79.66      2.30 o 
   5  10   5       83.52       84.22      8.34 o 
   6  10   5       45.05       47.63      7.49 o 
   7  10   5       27.90       23.65      6.91 o 
   8  10   5        3.63        3.49      2.03 o 
   9  10   5       29.89       26.25      7.39 o 
  10  10   5       11.03       17.15      7.78 o 
 -13  11   5       10.73        6.34      5.13 o 
 -12  11   5       12.03        9.49      4.33 o 
 -11  11   5      125.09      119.12      8.32 o 
 -10  11   5        0.94        3.82      3.65 o 
  -9  11   5      777.72      785.61     20.49 o 
  -8  11   5        7.94        6.84      2.23 o 
  -7  11   5      375.35      346.04     13.09 o 
  -6  11   5        0.91        0.33      2.76 o 
  -5  11   5       97.03       74.95      7.26 o 
  -4  11   5        8.50       11.93      3.24 o 
  -3  11   5      112.48      101.89      5.53 o 
  -2  11   5        7.36       11.44      3.46 o 
  -1  11   5     3617.70     3775.57     83.60 o 
   0  11   5       59.76       56.35      3.91 o 
   1  11   5      230.53      242.68      4.13 o 
   2  11   5       10.43        8.29      2.32 o 
   3  11   5      103.84       98.78      7.13 o 
   4  11   5       95.87       93.90      6.19 o 
   5  11   5        6.14        4.97      1.85 o 
   6  11   5      150.61      146.12      7.55 o 
   7  11   5       63.93       49.52     13.22 o 
   8  11   5      147.75      153.74     11.60 o 
   9  11   5      461.08      473.87     21.59 o 
 -12  12   5      198.99      189.78     12.07 o 
 -11  12   5        9.24        4.20      5.13 o 
 -10  12   5       24.67       22.62      5.73 o 
  -9  12   5      262.48      256.54     10.94 o 
  -8  12   5        8.32        8.21      2.60 o 
  -7  12   5      267.01      269.33      9.61 o 
  -6  12   5       14.99       11.94      3.38 o 
  -5  12   5       73.71       70.94      6.22 o 
  -4  12   5       95.69       86.93      4.80 o 
  -3  12   5      339.76      303.57     12.51 o 
  -2  12   5       25.58       26.41      5.28 o 
  -1  12   5       10.44       13.61      3.83 o 
   0  12   5        3.34        1.83      1.09 o 
   1  12   5      365.14      336.59     12.90 o 
   2  12   5      198.46      190.10      4.51 o 
   3  12   5       79.38       78.64      4.11 o 
   4  12   5       42.28       35.31      7.34 o 
   5  12   5      373.54      376.37     13.96 o 
   6  12   5      988.78      997.18     22.11 o 
   7  12   5       32.63       31.61      6.62 o 
   8  12   5      247.98      270.05     11.31 o 
   9  12   5        8.98        6.05      2.18 o 
 -12  13   5        7.60        6.86      4.90 o 
 -11  13   5       23.70       19.90      7.38 o 
 -10  13   5       37.97       30.52     11.27 o 
  -9  13   5       83.17       64.66      4.03 o 
  -8  13   5      405.13      404.79     15.89 o 
  -7  13   5        9.27        7.54      2.86 o 
  -6  13   5       36.84       44.42      8.23 o 
  -5  13   5      249.04      259.44      6.63 o 
  -4  13   5        3.00        4.11      2.34 o 
  -3  13   5      211.88      187.05      9.74 o 
  -2  13   5       35.60       37.87      6.61 o 
  -1  13   5      323.17      333.51     11.07 o 
   0  13   5      273.43      273.70     11.87 o 
   1  13   5       15.82       19.42      4.88 o 
   2  13   5       24.86       16.11      3.11 o 
   3  13   5      372.89      370.83      9.75 o 
   4  13   5      144.56      149.35      6.74 o 
   5  13   5      132.52      129.64      4.88 o 
   6  13   5       82.09       79.62      4.37 o 
   7  13   5       83.85       86.51     12.37 o 
   8  13   5       81.76       91.09      7.07 o 
 -11  14   5       10.67       23.08     19.41 o 
 -10  14   5       13.57        8.06      4.26 o 
  -9  14   5      865.67      916.23     51.41 o 
  -8  14   5        6.97        4.23      2.88 o 
  -7  14   5      475.78      483.87     18.18 o 
  -6  14   5       32.57       27.98      7.21 o 
  -5  14   5      220.33      210.22      7.45 o 
  -4  14   5       38.80       31.25      5.53 o 
  -3  14   5       91.20       94.42      5.00 o 
  -2  14   5       19.81       14.30      4.63 o 
  -1  14   5      128.86      131.10      4.60 o 
   0  14   5      410.50      429.64     24.99 o 
   1  14   5      522.15      529.06     18.47 o 
   2  14   5      256.67      254.44      8.31 o 
   3  14   5        0.02        2.99      3.21 o 
   4  14   5        6.92        5.84      2.44 o 
   5  14   5       41.21       30.95      6.44 o 
   6  14   5       23.15       15.43      4.79 o 
   7  14   5        9.27        6.19      2.26 o 
 -10  15   5        0.13        3.35      1.95 o 
  -9  15   5       66.93       41.76     11.61 o 
  -8  15   5      279.77      288.93     12.52 o 
  -7  15   5       75.77       48.45     13.03 o 
  -6  15   5       25.76       17.65      5.23 o 
  -5  15   5       45.77       43.60      8.01 o 
  -4  15   5      158.65      158.22      7.03 o 
  -3  15   5       14.58       10.22      4.64 o 
  -2  15   5      419.13      448.19     17.24 o 
  -1  15   5       21.79       21.31      4.90 o 
   0  15   5       22.43       24.14      6.90 o 
   1  15   5        1.68        3.10      2.06 o 
   2  15   5      148.53      168.15      6.95 o 
   3  15   5      157.33      163.07      8.85 o 
   4  15   5       26.84       21.06      4.27 o 
   5  15   5       16.30       14.08      5.81 o 
   6  15   5        1.99        3.78      3.28 o 
   7  15   5       57.89       54.65      4.94 o 
  -9  16   5      341.72      356.24     18.58 o 
  -8  16   5       27.10       11.18      6.89 o 
  -7  16   5      218.01      224.89     12.11 o 
  -6  16   5        2.38        3.16      6.65 o 
  -5  16   5       15.99       10.02      6.01 o 
  -4  16   5        3.25        5.32      3.82 o 
  -3  16   5        0.21        2.08      5.77 o 
  -2  16   5       10.84       15.57      4.28 o 
  -1  16   5       15.34       13.35      4.26 o 
   0  16   5      365.34      403.64     15.39 o 
   1  16   5       31.65       22.91      6.36 o 
   2  16   5      395.64      445.87     14.50 o 
   3  16   5        0.14        0.54      2.19 o 
   4  16   5      149.96      159.60      8.35 o 
   5  16   5        9.07        9.28      3.48 o 
   6  16   5       34.40       22.51      8.06 o 
  -8  17   5      286.62      341.49     39.03 o 
  -7  17   5       27.73       19.84     10.61 o 
  -6  17   5      133.80      127.68      9.89 o 
  -5  17   5        0.68        2.86      2.71 o 
  -4  17   5       87.78      100.36      7.81 o 
  -3  17   5       44.17       34.37     11.97 o 
  -2  17   5       41.49       51.53     14.27 o 
  -1  17   5        0.61        6.64      3.63 o 
   0  17   5       27.80       33.93      6.03 o 
   1  17   5      623.27      668.74     22.91 o 
   2  17   5      641.36      696.64     26.40 o 
   3  17   5      302.64      312.60     14.51 o 
   4  17   5        2.62        5.30      3.00 o 
   5  17   5        0.36        0.05      2.40 o 
  -7  18   5        3.30        4.52      3.62 o 
  -6  18   5        2.09        4.34      4.01 o 
  -5  18   5        2.95        4.90      6.85 o 
  -4  18   5       18.59       16.46      8.51 o 
  -3  18   5       15.33       12.15      6.56 o 
  -2  18   5        6.94        9.44      5.31 o 
  -1  18   5        2.24        3.97      5.71 o 
   0  18   5       12.61       11.52      8.08 o 
   1  18   5       41.98       35.30     14.67 o 
   2  18   5        5.81        2.39      6.86 o 
   3  18   5        9.08        8.89      3.67 o 
  -5  19   5        0.99        1.16      4.49 o 
  -4  19   5        0.12        1.43      5.23 o 
  -3  19   5        1.69        1.73      4.66 o 
  -2  19   5       17.02       17.01      6.67 o 
  -1  19   5       44.13       35.50     14.54 o 
   0  19   5        0.13        1.16      3.07 o 
   1  19   5       96.34       90.39      9.13 o 
 -15   0   6      240.46      264.58     17.60 o 
 -14   0   6      499.33      516.74     52.27 o 
 -13   0   6        3.52        2.35      5.30 o 
 -12   0   6        6.05        3.27      5.66 o 
 -11   0   6      219.66      219.92      9.33 o 
 -10   0   6      273.00      290.46     20.13 o 
  -9   0   6      775.89      821.35     30.13 o 
  -8   0   6     1001.76     1035.46     24.63 o 
  -7   0   6      200.83      216.11      7.51 o 
  -6   0   6       18.56       16.91      7.55 o 
  -5   0   6      802.22      924.69     62.07 o 
  -4   0   6     1479.00     1570.91     28.31 o 
  -3   0   6     7474.22     8168.08    100.42 o 
  -2   0   6      339.99      349.25     11.58 o 
  -1   0   6     1088.69     1068.70     20.54 o 
   0   0   6      689.80      627.23     11.45 o 
   1   0   6      838.99      859.64     35.28 o 
   2   0   6      372.89      385.95     12.42 o 
   3   0   6       58.27       64.57     11.77 o 
   4   0   6     1230.61     1186.54     38.09 o 
   5   0   6      545.76      550.86     17.54 o 
   6   0   6        6.53        3.04      2.05 o 
   7   0   6       72.39       61.59      4.09 o 
   8   0   6       36.26       26.12      6.83 o 
   9   0   6       77.39       63.12      7.70 o 
  10   0   6        0.10       -0.65      3.91 o 
  11   0   6       64.24       63.12      6.82 o 
 -15   1   6       13.85        7.31      4.60 o 
 -14   1   6       17.83       11.26      4.79 o 
 -13   1   6      165.71      178.04     16.95 o 
 -12   1   6      145.45      162.68     14.23 o 
 -11   1   6      127.08      119.06     19.56 o 
 -10   1   6      169.46      173.73      9.02 o 
  -9   1   6     2089.11     2149.18     49.15 o 
  -8   1   6       30.32       23.16      3.86 o 
  -7   1   6       18.85       16.07      3.19 o 
  -6   1   6       32.40       34.96      7.02 o 
  -5   1   6       83.46       94.27      6.31 o 
  -4   1   6      379.95      394.08      8.80 o 
  -3   1   6       16.97       10.79      2.30 o 
  -2   1   6       45.32       39.40      3.65 o 
  -1   1   6      432.36      477.74     17.69 o 
   0   1   6       24.15       35.31      2.29 o 
   1   1   6      930.60      927.74     14.63 o 
   2   1   6      217.60      202.64      6.16 o 
   3   1   6      774.87      778.12     15.41 o 
   4   1   6      611.76      581.03     13.53 o 
   5   1   6      823.99      811.78     17.59 o 
   6   1   6      583.78      593.35     14.42 o 
   7   1   6       56.96       76.81      2.45 o 
   8   1   6       18.47       13.07      2.38 o 
   9   1   6       30.25       26.04      9.27 o 
  10   1   6       61.97       64.70      6.23 o 
  11   1   6       86.91       98.56      6.98 o 
 -15   2   6       70.09       81.97     17.67 o 
 -14   2   6       33.61       20.16      6.64 o 
 -13   2   6       26.66       20.81      5.85 o 
 -12   2   6       12.53       13.61      5.04 o 
 -11   2   6       13.27       12.18      5.03 o 
 -10   2   6        2.28        1.43      3.30 o 
  -9   2   6       78.92       78.10      3.04 o 
  -8   2   6      108.48      110.16      2.98 o 
  -7   2   6       80.87       83.44      3.22 o 
  -6   2   6       38.74       41.74      3.65 o 
  -5   2   6      294.98      297.18      8.38 o 
  -4   2   6      539.57      543.83     10.51 o 
  -3   2   6      262.78      284.19      8.06 o 
  -2   2   6      949.83     1017.56     14.25 o 
  -1   2   6       38.18       43.85      2.23 o 
   0   2   6       94.73       87.13      3.22 o 
   1   2   6       51.27       55.28      2.66 o 
   2   2   6        1.46        5.03      1.65 o 
   3   2   6        0.90        1.55      1.52 o 
   4   2   6      333.97      310.15     11.52 o 
   5   2   6      126.01      100.56      2.57 o 
   6   2   6      281.86      237.80      7.08 o 
   7   2   6      221.53      203.04      4.63 o 
   8   2   6      447.12      455.14     18.51 o 
   9   2   6       60.65       61.78      2.75 o 
  10   2   6       22.21       17.30      6.42 o 
 -15   3   6      276.25      251.51     33.77 o 
 -14   3   6        0.05        3.05      3.42 o 
 -13   3   6        4.26        2.82      4.35 o 
 -12   3   6        8.09        8.30      3.29 o 
 -11   3   6       71.28       67.65     14.98 o 
 -10   3   6       21.21       21.71      5.50 o 
  -9   3   6      661.26      660.55     14.47 o 
  -8   3   6      215.60      198.39      9.49 o 
  -7   3   6      571.11      571.73     10.66 o 
  -6   3   6      294.53      286.31      6.26 o 
  -5   3   6       56.74       62.24      5.60 o 
  -4   3   6      797.64      810.47     13.34 o 
  -3   3   6      245.10      266.85      5.64 o 
  -2   3   6      103.29      115.01      4.57 o 
  -1   3   6       33.97       34.58      2.12 o 
   0   3   6      308.99      286.11      5.75 o 
   1   3   6      565.50      554.95      7.42 o 
   2   3   6      100.27      110.19      5.27 o 
   3   3   6      312.35      309.20     10.46 o 
   4   3   6     1292.84     1292.09     29.14 o 
   5   3   6       25.60       37.70      3.43 o 
   6   3   6      623.60      653.47     19.57 o 
   7   3   6      688.30      616.57     20.48 o 
   8   3   6       75.92       70.07      4.72 o 
   9   3   6        4.08        3.22      1.58 o 
  10   3   6       61.74       65.44      4.62 o 
 -15   4   6       28.36       17.43      8.81 o 
 -14   4   6        5.47        3.26      5.74 o 
 -13   4   6        0.29        1.46      3.57 o 
 -12   4   6        4.41        9.96      2.84 o 
 -11   4   6      127.16      115.05     14.39 o 
 -10   4   6      107.83      114.06     13.46 o 
  -9   4   6       24.25       19.03      3.89 o 
  -8   4   6       44.76       47.29      6.79 o 
  -7   4   6       39.94       34.22      3.31 o 
  -6   4   6        1.95        2.95      1.28 o 
  -5   4   6     1197.69     1216.34     16.17 o 
  -4   4   6     1312.49     1305.26     23.36 o 
  -3   4   6      236.25      246.46      5.62 o 
  -2   4   6      926.01      973.15     10.80 o 
  -1   4   6        0.99        1.20      1.03 o 
   0   4   6     1181.67     1171.65     21.90 o 
   1   4   6       53.24       53.50      4.90 o 
   2   4   6      822.40      790.37     21.98 o 
   3   4   6     3208.44     3147.83     68.52 o 
   4   4   6       38.61       25.32      7.59 o 
   5   4   6       48.24       26.44      3.38 o 
   6   4   6       16.06       10.58      2.59 o 
   7   4   6      244.91      215.44     12.78 o 
   8   4   6        8.81        8.66      2.52 o 
   9   4   6        0.82        0.88      1.10 o 
  10   4   6        3.08        2.50      1.51 o 
 -15   5   6       49.44       45.73     16.37 o 
 -14   5   6       11.44        6.34      5.83 o 
 -13   5   6       11.25        9.29      4.97 o 
 -12   5   6      167.17      166.41     10.86 o 
 -11   5   6        0.23        3.00      2.28 o 
 -10   5   6        1.13        3.46      2.73 o 
  -9   5   6      391.15      380.80     10.58 o 
  -8   5   6     3006.23     3217.81     65.22 o 
  -7   5   6      347.98      368.25      7.47 o 
  -6   5   6       22.69       17.91      1.91 o 
  -5   5   6      114.00      128.16      3.87 o 
  -4   5   6       12.66        2.03      5.05 o 
  -3   5   6      390.39      411.66      6.53 o 
  -2   5   6      112.86      141.00      4.09 o 
  -1   5   6       10.59        7.79      1.95 o 
   0   5   6      104.50       90.68      4.27 o 
   1   5   6      452.08      452.73     14.69 o 
   2   5   6       51.80       57.13      5.34 o 
   3   5   6     2532.26     2568.62     65.67 o 
   4   5   6      183.39      169.00      3.82 o 
   5   5   6       69.70       57.17      4.21 o 
   6   5   6        9.84       10.86      2.94 o 
   7   5   6      125.16      132.00      6.09 o 
   8   5   6       81.52       91.61      3.80 o 
   9   5   6       66.96       80.57      7.85 o 
  10   5   6       14.16       10.99      2.62 o 
 -14   6   6        0.13        2.12      8.24 o 
 -13   6   6        2.55        2.13      4.27 o 
 -12   6   6       31.49       29.95     13.27 o 
 -11   6   6       55.27       50.10     13.27 o 
 -10   6   6       18.43       18.63      7.37 o 
  -9   6   6      135.47      131.44      5.17 o 
  -8   6   6      631.87      649.00     14.33 o 
  -7   6   6      235.33      237.33      7.09 o 
  -6   6   6      917.66      963.61     19.22 o 
  -5   6   6      176.63      165.12      6.41 o 
  -4   6   6      210.56      212.26      6.42 o 
  -3   6   6       64.31       74.60     16.47 o 
  -2   6   6       14.13       22.77      3.09 o 
  -1   6   6       12.66       10.25      2.75 o 
   0   6   6        7.08        9.67      2.41 o 
   1   6   6     1095.93     1104.21     44.15 o 
   2   6   6      511.19      485.93     13.03 o 
   3   6   6       21.11       22.29      4.87 o 
   4   6   6      904.89      876.78     27.35 o 
   5   6   6        3.37        4.42      1.60 o 
   6   6   6        0.61        2.04      1.22 o 
   7   6   6        6.82        4.25      2.00 o 
   8   6   6        6.55        5.95      2.40 o 
   9   6   6        1.59        1.63      1.92 o 
  10   6   6       68.85       71.95      4.69 o 
 -14   7   6        1.79        0.65      4.79 o 
 -13   7   6        0.30        3.53      4.47 o 
 -12   7   6        0.16        4.79      6.54 o 
 -11   7   6        2.16        1.10      6.75 o 
 -10   7   6       65.08       57.17      5.47 o 
  -9   7   6       40.99       49.64      4.20 o 
  -8   7   6      734.44      732.75     20.35 o 
  -7   7   6      606.57      630.01     16.18 o 
  -6   7   6     1218.88     1281.24     30.08 o 
  -5   7   6       18.39       19.95      6.38 o 
  -4   7   6      169.17      178.05      6.77 o 
  -3   7   6      151.28      148.55      5.88 o 
  -2   7   6      405.66      371.25     11.21 o 
  -1   7   6      240.49      253.89      6.66 o 
   0   7   6      637.58      602.70     13.01 o 
   1   7   6       79.17       77.84      3.18 o 
   2   7   6      276.87      272.26      9.14 o 
   3   7   6        6.51        5.84      2.19 o 
   4   7   6      369.57      383.88     11.53 o 
   5   7   6      312.34      298.20     17.91 o 
   6   7   6        6.80        7.96      2.24 o 
   7   7   6       17.84       18.87      4.51 o 
   8   7   6       19.29       11.46      4.41 o 
   9   7   6        0.19       -0.52      3.17 o 
  10   7   6       74.63       90.30      5.41 o 
 -14   8   6       50.00       33.26     15.72 o 
 -13   8   6        0.16        2.47      4.46 o 
 -12   8   6        1.00        0.66      4.35 o 
 -11   8   6       82.14       74.26     18.35 o 
 -10   8   6      133.18      124.51      7.57 o 
  -9   8   6        0.86       -0.65      3.87 o 
  -8   8   6      217.39      211.60      8.90 o 
  -7   8   6      430.42      406.22     11.16 o 
  -6   8   6       16.34       15.06      5.50 o 
  -5   8   6      227.96      228.89     13.44 o 
  -4   8   6       51.89       64.82      5.40 o 
  -3   8   6      271.78      273.34      9.48 o 
  -2   8   6       24.92       17.13      4.77 o 
  -1   8   6        0.36        0.54      0.90 o 
   0   8   6      102.96       99.11      2.71 o 
   1   8   6      220.94      229.23      9.08 o 
   2   8   6      313.43      323.16      9.30 o 
   3   8   6        0.33        1.93      1.46 o 
   4   8   6      952.40     1021.98     28.19 o 
   5   8   6        0.36        2.85      2.08 o 
   6   8   6        2.32        1.36      1.43 o 
   7   8   6      456.87      552.14     22.82 o 
   8   8   6       51.98       42.22     11.33 o 
   9   8   6        2.89        2.85      2.24 o 
 -13   9   6      155.33      124.93     34.58 o 
 -12   9   6        5.70        4.31      6.97 o 
 -11   9   6       90.64       75.70     21.50 o 
 -10   9   6       59.79       71.24      8.14 o 
  -9   9   6      441.79      510.93     18.71 o 
  -8   9   6       39.39       43.84      8.11 o 
  -7   9   6        2.35        1.16      3.15 o 
  -6   9   6        5.61       12.28      3.50 o 
  -5   9   6      832.38      830.47     19.42 o 
  -4   9   6       69.10       75.03     13.60 o 
  -3   9   6      212.96      239.34     10.34 o 
  -2   9   6      326.37      323.91      9.49 o 
  -1   9   6      172.42      197.86      5.68 o 
   0   9   6      316.16      323.11      9.90 o 
   1   9   6        0.04       -0.05      2.18 o 
   2   9   6      494.83      521.76     15.00 o 
   3   9   6      144.94      138.38      5.37 o 
   4   9   6      698.18      652.59     26.10 o 
   5   9   6       83.70       77.11      3.34 o 
   6   9   6       96.46      108.90      7.03 o 
   7   9   6        0.00        3.04      1.71 o 
   8   9   6        7.23        8.43      2.75 o 
   9   9   6        0.77        3.98      1.85 o 
 -13  10   6       19.76       -0.56     10.58 o 
 -12  10   6       27.89       22.20      9.93 o 
 -11  10   6       59.63       34.26     11.14 o 
 -10  10   6        3.85        2.87      2.79 o 
  -9  10   6        3.95        5.10      2.73 o 
  -8  10   6       10.78        5.44      3.68 o 
  -7  10   6        0.09       -0.23      2.50 o 
  -6  10   6        0.17       -2.25      3.44 o 
  -5  10   6       37.67       33.30      7.01 o 
  -4  10   6        2.62        6.30      2.86 o 
  -3  10   6      128.01      110.82      5.58 o 
  -2  10   6        5.46        8.63      3.50 o 
  -1  10   6        9.68        5.76      2.27 o 
   0  10   6      966.39      944.39     19.35 o 
   1  10   6       50.40       51.62      3.48 o 
   2  10   6       24.88       23.89      4.69 o 
   3  10   6      151.10      152.56      3.85 o 
   4  10   6        0.26        1.31      2.12 o 
   5  10   6       36.53       27.66      7.98 o 
   6  10   6        1.48        1.73      3.23 o 
   7  10   6        2.43       -0.14      2.25 o 
   8  10   6        0.94        0.89      1.80 o 
 -12  11   6       57.32       48.86     17.50 o 
 -11  11   6      152.86      172.01     11.68 o 
 -10  11   6       33.94       28.79      8.12 o 
  -9  11   6      121.57      124.51      8.40 o 
  -8  11   6       26.35       21.93      5.43 o 
  -7  11   6        0.07        4.01      3.03 o 
  -6  11   6      241.22      237.97      6.66 o 
  -5  11   6       83.98       77.54      5.06 o 
  -4  11   6       25.87       35.14      6.61 o 
  -3  11   6      253.27      268.30     10.10 o 
  -2  11   6      551.76      555.35     14.09 o 
  -1  11   6      250.75      227.83      7.39 o 
   0  11   6       43.54       45.75      3.62 o 
   1  11   6      123.90      119.13      3.36 o 
   2  11   6        0.00        0.94      1.87 o 
   3  11   6       15.38       11.04      3.41 o 
   4  11   6       84.99       83.77      5.22 o 
   5  11   6       39.64       40.87      7.92 o 
   6  11   6       34.84       30.06      8.27 o 
   7  11   6       78.23       85.10      4.18 o 
   8  11   6       16.86       13.76      4.95 o 
 -12  12   6       23.02       24.29     12.34 o 
 -11  12   6       10.62        7.63      5.99 o 
 -10  12   6       17.26       16.76      4.07 o 
  -9  12   6       40.75       31.53     10.08 o 
  -8  12   6        0.27        3.62      2.16 o 
  -7  12   6      201.39      203.41      9.01 o 
  -6  12   6       31.76       28.40      4.53 o 
  -5  12   6      343.63      389.81     12.59 o 
  -4  12   6       42.49       36.96      6.88 o 
  -3  12   6       43.44       43.87      6.55 o 
  -2  12   6        9.58        7.05      2.34 o 
  -1  12   6      441.27      437.93     11.59 o 
   0  12   6       21.42       17.33      5.73 o 
   1  12   6      239.60      208.04     14.13 o 
   2  12   6      155.21      141.01      4.71 o 
   3  12   6        0.24        1.58      2.18 o 
   4  12   6       34.10       27.28      4.89 o 
   5  12   6        1.11        2.12      1.76 o 
   6  12   6       15.62       10.86      3.06 o 
   7  12   6       19.22       11.52      3.00 o 
 -11  13   6       28.49       17.77      7.80 o 
 -10  13   6       95.09      107.29     16.05 o 
  -9  13   6       25.99       30.22      9.23 o 
  -8  13   6       56.06       54.02      5.85 o 
  -7  13   6      162.87      155.61      9.46 o 
  -6  13   6      252.04      270.18      8.07 o 
  -5  13   6      290.59      279.19      8.61 o 
  -4  13   6      247.79      229.85     13.50 o 
  -3  13   6      212.07      235.15      8.50 o 
  -2  13   6       17.02       14.94      3.78 o 
  -1  13   6        5.12        7.12      2.91 o 
   0  13   6       29.23       23.36      6.72 o 
   1  13   6      119.96      112.53      4.56 o 
   2  13   6       28.39       31.88      6.53 o 
   3  13   6       23.71       20.76      5.70 o 
   4  13   6       93.52       92.58      4.62 o 
   5  13   6      248.68      254.29      9.88 o 
   6  13   6       81.10       72.28      5.40 o 
   7  13   6      206.70      232.65      7.03 o 
 -10  14   6       72.11       90.86      7.11 o 
  -9  14   6        7.41        3.53      3.34 o 
  -8  14   6        4.27        3.98      4.83 o 
  -7  14   6        0.96        2.12      2.10 o 
  -6  14   6      182.73      218.73      7.10 o 
  -5  14   6        0.74        2.80      2.55 o 
  -4  14   6        0.22        2.73      2.63 o 
  -3  14   6      362.33      403.53     13.50 o 
  -2  14   6       76.00       67.01      5.27 o 
  -1  14   6      476.85      484.74     14.81 o 
   0  14   6      444.59      422.38     17.97 o 
   1  14   6      319.49      327.68     14.33 o 
   2  14   6        2.17        2.23      2.79 o 
   3  14   6       80.24       68.08     12.07 o 
   4  14   6        6.84        8.26      2.27 o 
   5  14   6       40.07       36.26     10.33 o 
   6  14   6        0.11       -0.59      2.98 o 
 -10  15   6        3.09        1.82      3.49 o 
  -9  15   6        4.90        5.30      3.33 o 
  -8  15   6        8.23        0.32      2.95 o 
  -7  15   6        2.06        1.68      2.73 o 
  -6  15   6      163.88      167.76     10.11 o 
  -5  15   6        2.18        3.82      1.50 o 
  -4  15   6       40.09       27.37      7.92 o 
  -3  15   6      125.58      138.72      9.17 o 
  -2  15   6       76.07       80.48      7.49 o 
  -1  15   6        4.15        7.87      3.10 o 
   0  15   6      159.22      154.51      5.80 o 
   1  15   6       93.58       87.38      4.77 o 
   2  15   6        0.03        0.80      2.31 o 
   3  15   6      105.57      114.81      7.60 o 
   4  15   6      147.11      156.55     14.36 o 
   5  15   6       91.10       86.13      6.65 o 
  -9  16   6       14.77       10.76      5.69 o 
  -8  16   6        6.94        3.48      3.88 o 
  -7  16   6       24.87       15.81     10.37 o 
  -6  16   6       11.62        6.74      8.16 o 
  -5  16   6        0.01        0.06      2.82 o 
  -4  16   6        0.24       -2.51      3.83 o 
  -3  16   6        1.27        2.48      2.94 o 
  -2  16   6       22.51       18.48      5.49 o 
  -1  16   6        8.14        5.96      2.98 o 
   0  16   6       48.69       30.43      7.53 o 
   1  16   6      292.81      307.99     11.95 o 
   2  16   6       12.02        8.68      3.16 o 
   3  16   6        4.90        7.36      2.60 o 
   4  16   6        0.02        1.38      1.90 o 
  -7  17   6        1.36       -1.08      5.24 o 
  -6  17   6       17.62       13.87      6.89 o 
  -5  17   6       75.91       68.36     15.66 o 
  -4  17   6       73.48       60.47     21.43 o 
  -3  17   6      100.00      102.59     11.11 o 
  -2  17   6       18.65       13.38      4.42 o 
  -1  17   6      248.38      282.09     14.07 o 
   0  17   6       68.63       73.15      5.20 o 
   1  17   6      133.61      146.50      7.99 o 
   2  17   6       34.50       29.79      7.18 o 
   3  17   6       67.72       73.23     11.56 o 
  -5  18   6        2.21        4.10      4.34 o 
  -4  18   6       32.73       25.21      9.65 o 
  -3  18   6       26.31       23.33     12.49 o 
  -2  18   6        0.31        5.51      3.25 o 
  -1  18   6      126.54      112.65     10.04 o 
   0  18   6       75.76       80.04     20.06 o 
   1  18   6       32.12       20.44      9.41 o 
 -15   1   7        0.97        8.79      8.07 o 
 -14   1   7        0.55        2.25      4.66 o 
 -13   1   7       68.21       58.80      7.84 o 
 -12   1   7       13.68       11.08      6.60 o 
 -11   1   7      490.27      489.95     15.02 o 
 -10   1   7      675.98      714.83     23.23 o 
  -9   1   7      709.47      704.43     18.56 o 
  -8   1   7        1.14        2.62      1.72 o 
  -7   1   7      193.79      189.00      6.48 o 
  -6   1   7        2.77        4.82      2.90 o 
  -5   1   7      158.44      174.36      6.23 o 
  -4   1   7       23.81       23.10      5.31 o 
  -3   1   7       17.84       14.76      3.40 o 
  -2   1   7      325.90      326.49      8.36 o 
  -1   1   7       36.78       39.92      2.57 o 
   0   1   7      187.60      187.08     11.29 o 
   1   1   7     5801.20     5844.60    115.88 o 
   2   1   7     1190.24     1162.83     48.64 o 
   3   1   7       28.58       22.00      3.92 o 
   4   1   7        8.20       11.19      1.87 o 
   5   1   7        2.15        2.46      1.08 o 
   6   1   7      257.98      243.79      6.37 o 
   7   1   7        0.36        0.67      1.04 o 
   8   1   7       49.80       48.70      8.02 o 
   9   1   7        1.22        3.00      2.52 o 
 -14   2   7      239.71      249.82     17.65 o 
 -13   2   7      154.46      157.12     13.26 o 
 -12   2   7      226.04      233.33     12.45 o 
 -11   2   7      568.38      556.47     14.96 o 
 -10   2   7      393.48      388.31     13.21 o 
  -9   2   7      714.48      718.35     19.86 o 
  -8   2   7      146.46      138.09      4.21 o 
  -7   2   7       44.92       48.39      4.51 o 
  -6   2   7      502.01      502.75     11.94 o 
  -5   2   7        8.75       15.77      3.79 o 
  -4   2   7        2.67        2.71      1.76 o 
  -3   2   7      258.44      274.29     11.15 o 
  -2   2   7        5.59        4.84      1.76 o 
  -1   2   7       43.58       37.50      2.47 o 
   0   2   7       78.57       65.82      5.51 o 
   1   2   7       35.72       31.12      3.59 o 
   2   2   7       57.62       68.45      3.99 o 
   3   2   7      271.41      258.67      3.74 o 
   4   2   7       27.51       28.45      3.49 o 
   5   2   7       43.39       33.39      4.75 o 
   6   2   7        3.54        0.29      1.44 o 
   7   2   7       70.25       68.29      3.05 o 
   8   2   7      105.61       97.11      4.14 o 
   9   2   7        0.68        0.14      1.86 o 
 -14   3   7        4.95        6.86      5.46 o 
 -13   3   7       24.89       27.42      7.87 o 
 -12   3   7        0.52        2.02      4.92 o 
 -11   3   7       51.89       55.98     12.50 o 
 -10   3   7      472.90      478.97     14.22 o 
  -9   3   7      481.90      475.46     16.61 o 
  -8   3   7      861.79      939.63     19.37 o 
  -7   3   7      251.25      245.10      8.09 o 
  -6   3   7      103.03      102.78      4.17 o 
  -5   3   7      862.47      833.02     18.02 o 
  -4   3   7       73.22       76.67      4.50 o 
  -3   3   7       76.54       76.56      4.60 o 
  -2   3   7      220.98      215.88      5.17 o 
  -1   3   7       27.68       21.46      2.51 o 
   0   3   7        8.79        8.28      2.16 o 
   1   3   7        0.91        2.39      1.47 o 
   2   3   7     3211.98     3292.77     72.51 o 
   3   3   7       18.82       23.55      4.18 o 
   4   3   7       45.74       46.17      2.54 o 
   5   3   7       52.79       49.07      3.69 o 
   6   3   7       61.83       57.12      4.01 o 
   7   3   7       22.02       13.71      3.51 o 
   8   3   7       61.02       56.17      2.77 o 
   9   3   7        0.27        0.64      1.40 o 
 -14   4   7        0.01        1.97      4.89 o 
 -13   4   7        4.12       10.64      4.87 o 
 -12   4   7       94.28       81.79     22.67 o 
 -11   4   7      190.02      179.58     30.41 o 
 -10   4   7      134.91      111.33     28.23 o 
  -9   4   7      831.70      844.92     21.47 o 
  -8   4   7     1092.93     1122.92     23.64 o 
  -7   4   7       48.82       40.83      2.87 o 
  -6   4   7      155.18      160.53      6.23 o 
  -5   4   7      889.13      947.10     21.82 o 
  -4   4   7      180.88      169.11      6.42 o 
  -3   4   7       32.05       32.00      1.85 o 
  -2   4   7     1021.71     1030.84     18.73 o 
  -1   4   7       22.42       20.33      1.66 o 
   0   4   7       56.64       43.83      2.04 o 
   1   4   7      187.97      197.43      5.98 o 
   2   4   7     1724.50     1732.28     40.67 o 
   3   4   7        0.48        1.59      1.08 o 
   4   4   7      193.14      168.34      4.86 o 
   5   4   7        5.94        6.12      2.48 o 
   6   4   7      115.12      103.68      5.48 o 
   7   4   7      318.13      340.70     14.06 o 
   8   4   7      110.34      127.86      6.26 o 
   9   4   7        0.83        0.11      1.77 o 
 -14   5   7        0.52        4.10      7.19 o 
 -13   5   7      105.07      114.73     32.65 o 
 -12   5   7       19.89       17.51      6.36 o 
 -11   5   7       13.12        5.18      7.73 o 
 -10   5   7       43.19       37.76      9.55 o 
  -9   5   7     1139.34     1190.23     18.34 o 
  -8   5   7      159.99      152.12      7.14 o 
  -7   5   7      126.60      127.56     13.79 o 
  -6   5   7      138.08      160.48      6.03 o 
  -5   5   7      213.18      209.85      6.92 o 
  -4   5   7      261.09      262.40      7.15 o 
  -3   5   7      835.87      834.82     16.02 o 
  -2   5   7      113.35      113.01      1.78 o 
  -1   5   7       21.50       17.89      2.45 o 
   0   5   7       48.75       41.80      2.86 o 
   1   5   7      446.80      467.12     13.56 o 
   2   5   7     1569.88     1612.98     39.82 o 
   3   5   7       35.21       29.40      7.47 o 
   4   5   7      432.64      398.39     12.00 o 
   5   5   7       49.27       40.98      4.47 o 
   6   5   7      252.66      248.09     10.84 o 
   7   5   7        9.23        3.79      1.78 o 
   8   5   7      170.20      182.52      8.76 o 
   9   5   7       45.89       58.40      3.57 o 
 -14   6   7       39.37       35.71     10.42 o 
 -13   6   7       22.30       10.30      6.62 o 
 -12   6   7       44.31       34.86      9.94 o 
 -11   6   7       66.10       58.34     17.07 o 
 -10   6   7      100.71       94.98     26.73 o 
  -9   6   7       32.60       19.03      5.70 o 
  -8   6   7       47.30       38.23      9.96 o 
  -7   6   7      427.13      420.28     11.45 o 
  -6   6   7      178.33      179.11      5.33 o 
  -5   6   7        0.22        3.21      3.85 o 
  -4   6   7       37.22       39.03     10.10 o 
  -3   6   7      145.99      170.83     14.27 o 
  -2   6   7        3.87        1.98      2.24 o 
  -1   6   7       34.33       49.16      9.00 o 
   0   6   7       25.65       27.80      7.82 o 
   1   6   7       87.21       78.18      5.72 o 
   2   6   7      279.55      254.93      9.03 o 
   3   6   7       57.16       72.98      3.05 o 
   4   6   7        1.61        3.92      1.92 o 
   5   6   7      374.67      329.94      9.82 o 
   6   6   7       22.11       16.18      3.02 o 
   7   6   7      100.36       92.42      7.00 o 
   8   6   7       18.38        9.90      3.33 o 
   9   6   7      100.20      112.67      6.10 o 
 -14   7   7       78.67       68.37     32.55 o 
 -13   7   7       14.72        5.55      5.40 o 
 -12   7   7        9.10        8.25      3.52 o 
 -11   7   7        7.68        9.19      5.56 o 
 -10   7   7        0.01        4.34      4.67 o 
  -9   7   7       30.92       21.85      6.65 o 
  -8   7   7        5.34        5.34      2.01 o 
  -7   7   7       31.87       26.55      6.92 o 
  -6   7   7      322.19      307.86      8.90 o 
  -5   7   7       43.47       34.97      5.21 o 
  -4   7   7      121.99      144.84      7.84 o 
  -3   7   7      218.24      211.24      8.64 o 
  -2   7   7      870.48      820.94     24.68 o 
  -1   7   7      227.17      193.80     10.90 o 
   0   7   7      208.46      182.17      5.02 o 
   1   7   7     1312.94     1343.33     33.43 o 
   2   7   7      120.88      131.23      5.95 o 
   3   7   7       24.25       17.46      4.14 o 
   4   7   7        0.26       -0.28      1.98 o 
   5   7   7      657.44      647.20     26.03 o 
   6   7   7       16.31       18.74      4.33 o 
   7   7   7        1.42        2.84      1.48 o 
   8   7   7      386.71      423.00     19.51 o 
 -13   8   7        7.44        7.28      5.50 o 
 -12   8   7        5.15        7.01      5.75 o 
 -11   8   7        0.90        4.58      6.14 o 
 -10   8   7      122.13      120.57     13.59 o 
  -9   8   7       47.81       40.10     10.02 o 
  -8   8   7      584.16      561.25     19.36 o 
  -7   8   7      347.25      348.86     11.51 o 
  -6   8   7      228.80      211.75      8.73 o 
  -5   8   7       85.70       78.85      5.47 o 
  -4   8   7      254.19      264.12      6.51 o 
  -3   8   7      262.17      213.79      4.95 o 
  -2   8   7      364.70      361.10     12.01 o 
  -1   8   7      197.09      216.66     12.01 o 
   0   8   7       19.08       18.48      4.31 o 
   1   8   7       11.89       12.33      3.31 o 
   2   8   7       28.83       29.27      7.29 o 
   3   8   7       56.62       54.79      6.93 o 
   4   8   7       20.55       12.00      3.39 o 
   5   8   7        0.22        1.94      1.63 o 
   6   8   7       48.01       94.12     29.29 o 
   7   8   7       17.72       26.31      8.34 o 
   8   8   7      256.68      294.31     16.12 o 
 -13   9   7        2.75       -6.52      9.08 o 
 -12   9   7      185.29      214.50     14.76 o 
 -11   9   7      175.74      170.51     14.54 o 
 -10   9   7        0.96        6.36      5.53 o 
  -9   9   7        3.51        2.35      3.03 o 
  -8   9   7      354.72      366.93     11.20 o 
  -7   9   7      126.33      154.93     11.74 o 
  -6   9   7       14.73       13.47      4.17 o 
  -5   9   7        2.98        2.75      2.37 o 
  -4   9   7      130.58      106.24     11.10 o 
  -3   9   7      277.64      257.42     11.77 o 
  -2   9   7      245.65      247.29     10.72 o 
  -1   9   7      791.68      783.05     22.04 o 
   0   9   7      130.05      125.97      7.35 o 
   1   9   7       31.49       29.01      4.04 o 
   2   9   7      103.99      113.36      5.24 o 
   3   9   7       36.11       39.21      3.35 o 
   4   9   7        1.15        0.91      2.01 o 
   5   9   7       40.08       29.20      8.59 o 
   6   9   7        6.40        6.20      3.63 o 
   7   9   7       19.84       14.84      4.12 o 
   8   9   7       19.47        7.69      4.85 o 
 -12  10   7       43.50       42.92     19.65 o 
 -11  10   7        2.59        2.95      5.61 o 
 -10  10   7        2.69       -0.43      4.88 o 
  -9  10   7        0.07        3.80      3.09 o 
  -8  10   7        5.39        7.62      4.11 o 
  -7  10   7      213.91      202.07      9.43 o 
  -6  10   7        4.41        7.45      2.80 o 
  -5  10   7       14.59       11.58      2.91 o 
  -4  10   7      108.36      122.50      5.55 o 
  -3  10   7       17.20        8.09      3.60 o 
  -2  10   7       18.55       22.93      4.02 o 
  -1  10   7      177.54      142.63      5.50 o 
   0  10   7       47.07       46.57      8.67 o 
   1  10   7        3.06        0.05      2.32 o 
   2  10   7        1.59        1.86      1.74 o 
   3  10   7      140.10      119.31      7.48 o 
   4  10   7       32.45       39.79      8.61 o 
   5  10   7       13.70       12.48      4.66 o 
   6  10   7        2.70        0.79      2.30 o 
   7  10   7        2.35        2.65      1.98 o 
 -12  11   7       36.11       35.50     15.24 o 
 -11  11   7       38.56       29.17      8.60 o 
 -10  11   7      117.16      134.33     10.22 o 
  -9  11   7        0.91       -0.02      3.35 o 
  -8  11   7       61.20       65.54      5.58 o 
  -7  11   7       11.26        9.01      3.55 o 
  -6  11   7       27.49       36.58      6.62 o 
  -5  11   7        6.69        6.81      2.81 o 
  -4  11   7       23.03       22.57      6.33 o 
  -3  11   7      379.69      388.91     12.48 o 
  -2  11   7      516.98      492.39     15.12 o 
  -1  11   7       74.83       66.66      4.85 o 
   0  11   7      200.30      161.64      6.90 o 
   1  11   7       33.57       24.42      6.21 o 
   2  11   7      130.63      112.64      6.12 o 
   3  11   7      277.69      306.48     11.52 o 
   4  11   7       75.69       74.71      6.16 o 
   5  11   7       21.54       25.05      6.42 o 
   6  11   7       16.27       12.43      6.54 o 
   7  11   7        7.79        8.54      4.86 o 
 -11  12   7       47.41       19.36      8.93 o 
 -10  12   7        9.54        8.73      4.71 o 
  -9  12   7       22.19       15.25      5.21 o 
  -8  12   7      145.62      163.30      7.16 o 
  -7  12   7       12.89        8.41      3.67 o 
  -6  12   7       98.79      100.03      6.45 o 
  -5  12   7       69.13       57.92     11.66 o 
  -4  12   7      829.63      849.09     19.89 o 
  -3  12   7      293.87      309.50      9.99 o 
  -2  12   7      250.70      236.90      7.07 o 
  -1  12   7       39.47       29.62      8.77 o 
   0  12   7       55.50       66.67      5.76 o 
   1  12   7       23.73       22.03      7.78 o 
   2  12   7        3.43        7.80      3.11 o 
   3  12   7        5.41        4.63      2.57 o 
   4  12   7      129.82      126.25      5.97 o 
   5  12   7      114.67      114.17      8.82 o 
   6  12   7        6.58        3.89      2.22 o 
 -10  13   7        6.75        0.11      5.41 o 
  -9  13   7       37.33       28.32      8.51 o 
  -8  13   7       27.54       20.91      7.47 o 
  -7  13   7        3.37        5.71      3.32 o 
  -6  13   7       40.01       25.15      6.32 o 
  -5  13   7       61.09       56.34     12.16 o 
  -4  13   7       10.48       12.48      3.87 o 
  -3  13   7        1.54        2.20      3.57 o 
  -2  13   7       15.12       18.43      5.34 o 
  -1  13   7      409.63      408.86     17.56 o 
   0  13   7        2.41        0.87      2.31 o 
   1  13   7        3.16        3.30      2.54 o 
   2  13   7        6.34        3.30      3.61 o 
   3  13   7       29.81       24.29      6.94 o 
   4  13   7      422.98      434.87     19.74 o 
   5  13   7       20.00       17.91      4.51 o 
 -10  14   7       19.08       19.66     11.16 o 
  -9  14   7       75.91       74.40     13.97 o 
  -8  14   7        4.11        2.26      3.57 o 
  -7  14   7       35.92       21.07      6.00 o 
  -6  14   7        5.48        4.96      3.27 o 
  -5  14   7       47.55       43.05     12.69 o 
  -4  14   7       46.97       40.40      7.70 o 
  -3  14   7        1.59        5.09      3.62 o 
  -2  14   7        3.89        3.45      3.96 o 
  -1  14   7       94.01      110.40      7.50 o 
   0  14   7        4.60        3.08      2.74 o 
   1  14   7       79.64       88.21      6.84 o 
   2  14   7       48.24       31.56      9.22 o 
   3  14   7        2.83        2.46      2.36 o 
   4  14   7       20.04       20.39      5.59 o 
  -8  15   7        0.28       -0.99      5.34 o 
  -7  15   7        2.10        1.53      4.83 o 
  -6  15   7      131.51      143.91      8.63 o 
  -5  15   7       23.28       19.10      5.80 o 
  -4  15   7      309.41      353.26     13.69 o 
  -3  15   7       62.11       41.24     11.82 o 
  -2  15   7       32.63       26.64      9.64 o 
  -1  15   7       22.46       16.86      6.04 o 
   0  15   7        0.21        0.22      2.26 o 
   1  15   7        8.33        6.30      3.05 o 
   2  15   7        9.03        7.72      3.88 o 
   3  15   7       42.51       29.66     10.77 o 
  -7  16   7       59.54       48.31     22.65 o 
  -6  16   7      233.98      257.32     14.96 o 
  -5  16   7      205.84      239.11     13.87 o 
  -4  16   7       63.29       60.43      5.58 o 
  -3  16   7       13.41       15.35      4.50 o 
  -2  16   7       28.70       27.32      6.01 o 
  -1  16   7      149.23      137.38      7.56 o 
   0  16   7        6.97        4.96      3.02 o 
   1  16   7       15.98       14.31      4.20 o 
   2  16   7       12.79        9.09      3.43 o 
  -5  17   7       97.88       71.37      8.68 o 
  -4  17   7        0.13       -2.21      5.56 o 
  -3  17   7      166.71      195.81      9.32 o 
  -2  17   7      110.96      126.02      8.06 o 
  -1  17   7        9.75       11.40      4.63 o 
   0  17   7       20.27       23.50      7.42 o 
 -14   0   8       19.44       22.24     18.72 o 
 -13   0   8       12.07       13.93     15.48 o 
 -12   0   8       53.88       44.19     12.19 o 
 -11   0   8     1762.53     1825.14     49.63 o 
 -10   0   8      546.77      546.13     22.61 o 
  -9   0   8      293.13      304.92     19.28 o 
  -8   0   8       62.18       58.99      5.93 o 
  -7   0   8      144.62      135.97     10.54 o 
  -6   0   8      196.69      183.62     14.03 o 
  -5   0   8        6.36        4.86      4.16 o 
  -4   0   8      102.88       69.34      4.99 o 
  -3   0   8        6.96        9.13      3.81 o 
  -2   0   8      102.78      104.83      5.16 o 
  -1   0   8        9.96       13.60      4.46 o 
   0   0   8     7616.18     7918.32     58.43 o 
   1   0   8       94.50       94.01      5.09 o 
   2   0   8       41.19       39.27      3.35 o 
   3   0   8        8.06        7.41      3.18 o 
   4   0   8      678.52      670.70     32.01 o 
   5   0   8       18.54       18.06      4.91 o 
   6   0   8        6.97        6.48      1.58 o 
   7   0   8       23.24       16.23      4.23 o 
   8   0   8       68.61       72.26      5.38 o 
 -14   1   8      194.88      238.44     36.09 o 
 -13   1   8      182.05      173.74     19.08 o 
 -12   1   8      409.03      455.78     23.23 o 
 -11   1   8       38.32       27.41      8.27 o 
 -10   1   8        1.21        0.09      4.26 o 
  -9   1   8      240.42      273.43     10.48 o 
  -8   1   8      345.79      348.92      9.72 o 
  -7   1   8      264.14      266.08     10.16 o 
  -6   1   8      181.00      177.76      4.85 o 
  -5   1   8       96.10       76.47      4.75 o 
  -4   1   8      258.06      229.81      8.42 o 
  -3   1   8        7.36       13.08      4.02 o 
  -2   1   8       13.96       11.24      2.40 o 
  -1   1   8     1100.96     1085.75     24.90 o 
   0   1   8      278.01      277.32      7.98 o 
   1   1   8      263.83      254.33      8.23 o 
   2   1   8      288.88      316.31     12.88 o 
   3   1   8       78.39       81.04      3.54 o 
   4   1   8       36.35       39.56      5.52 o 
   5   1   8        1.43        3.47      1.15 o 
   6   1   8      135.39      141.74      3.76 o 
   7   1   8       44.71       43.41      4.52 o 
   8   1   8      108.15      122.81      8.00 o 
 -14   2   8        9.49        6.09      5.22 o 
 -13   2   8      109.10       85.07     28.30 o 
 -12   2   8      177.24      184.48     27.36 o 
 -11   2   8      111.17      102.16     25.06 o 
 -10   2   8      155.88      150.65     15.14 o 
  -9   2   8       83.28       82.22      6.75 o 
  -8   2   8       21.81       19.61      3.96 o 
  -7   2   8       23.29       20.44      3.99 o 
  -6   2   8       28.29       27.14      5.62 o 
  -5   2   8      633.08      644.29     17.51 o 
  -4   2   8       49.91       44.69      3.65 o 
  -3   2   8       13.92       18.42      4.00 o 
  -2   2   8       11.74       11.02      4.32 o 
  -1   2   8      674.47      672.22     15.40 o 
   0   2   8      319.77      292.84     18.32 o 
   1   2   8      277.10      261.87      7.98 o 
   2   2   8      696.51      702.71     26.54 o 
   3   2   8      298.21      302.77      9.62 o 
   4   2   8        1.03        1.04      1.98 o 
   5   2   8       38.41       46.74      5.80 o 
   6   2   8      205.89      202.57      7.62 o 
   7   2   8       18.78       15.44      5.00 o 
   8   2   8      175.50      196.17      5.65 o 
 -14   3   8        4.35        5.46      5.35 o 
 -13   3   8       24.88       18.85      8.74 o 
 -12   3   8      396.46      421.60     18.60 o 
 -11   3   8       80.79       67.20     20.16 o 
 -10   3   8      325.34      339.12     14.74 o 
  -9   3   8       29.51       22.47     11.01 o 
  -8   3   8       60.76       69.01      8.82 o 
  -7   3   8       42.21       42.09      3.50 o 
  -6   3   8      200.31      204.20      7.23 o 
  -5   3   8        0.03        1.74      4.12 o 
  -4   3   8        7.13        7.88      3.12 o 
  -3   3   8        8.84        6.49      2.64 o 
  -2   3   8      133.17      106.21      3.47 o 
  -1   3   8      842.51      823.18     27.87 o 
   0   3   8     1290.45     1356.12     53.08 o 
   1   3   8      728.54      724.29     17.38 o 
   2   3   8       94.03       94.66      3.16 o 
   3   3   8       43.71       46.27      4.90 o 
   4   3   8      292.22      303.98      7.65 o 
   5   3   8       97.96      114.39      4.17 o 
   6   3   8      160.01      167.37      6.21 o 
   7   3   8        9.50        6.42      2.30 o 
   8   3   8        0.29        1.03      1.38 o 
 -14   4   8       19.37       22.53      9.18 o 
 -13   4   8       40.46       35.43     11.37 o 
 -12   4   8      240.33      272.29     15.00 o 
 -11   4   8      170.54      141.45     25.27 o 
 -10   4   8       11.71       12.78      5.63 o 
  -9   4   8       14.29        8.23      5.02 o 
  -8   4   8      119.23      102.31      9.61 o 
  -7   4   8        0.32        1.13      2.80 o 
  -6   4   8        2.17        1.53      2.28 o 
  -5   4   8        0.29        0.11      5.42 o 
  -4   4   8      922.59      827.77     24.61 o 
  -3   4   8       86.27       83.15      3.97 o 
  -2   4   8      102.16       82.58      3.80 o 
  -1   4   8     2867.02     2848.33     69.07 o 
   0   4   8       60.06       53.91      3.56 o 
   1   4   8       14.12       13.19      2.88 o 
   2   4   8      292.97      276.99     10.12 o 
   3   4   8      732.12      732.47     20.93 o 
   4   4   8       15.48       14.17      3.02 o 
   5   4   8       18.80       15.20      2.73 o 
   6   4   8      160.79      170.36      7.07 o 
   7   4   8        8.17        3.60      1.97 o 
   8   4   8        3.63        2.66      1.75 o 
 -13   5   8       44.34       28.72     11.58 o 
 -12   5   8       37.34       29.31      8.89 o 
 -11   5   8       34.30       20.97      7.70 o 
 -10   5   8      105.55       87.55     26.30 o 
  -9   5   8      206.49      223.58     12.77 o 
  -8   5   8        5.08        5.55      2.49 o 
  -7   5   8      691.98      730.50     19.39 o 
  -6   5   8      390.06      394.25     11.25 o 
  -5   5   8      311.13      324.40     12.73 o 
  -4   5   8      313.30      321.41     11.61 o 
  -3   5   8       98.20       91.69      8.33 o 
  -2   5   8        0.72        0.92      1.03 o 
  -1   5   8      755.55      793.49     20.53 o 
   0   5   8      153.30      153.07      5.25 o 
   1   5   8       53.76       48.36      8.61 o 
   2   5   8       22.83       21.08      4.54 o 
   3   5   8       46.10       38.28     10.00 o 
   4   5   8       50.84       45.24      3.83 o 
   5   5   8        1.13        1.28      1.59 o 
   6   5   8       78.52       87.00      4.42 o 
   7   5   8       44.11       38.97      5.54 o 
 -13   6   8       72.60       63.23     20.82 o 
 -12   6   8       31.41       23.79      9.23 o 
 -11   6   8       23.69       19.27      8.72 o 
 -10   6   8       44.33       23.16      8.13 o 
  -9   6   8        9.90       13.85      5.46 o 
  -8   6   8        4.82        5.84      2.55 o 
  -7   6   8      138.82      148.80      9.39 o 
  -6   6   8      276.44      256.68      7.37 o 
  -5   6   8      487.56      453.04     13.07 o 
  -4   6   8      711.18      667.25     21.04 o 
  -3   6   8       51.07       36.28      5.54 o 
  -2   6   8      248.64      253.46     13.42 o 
  -1   6   8       60.46       64.14     13.46 o 
   0   6   8      176.90      172.01      7.27 o 
   1   6   8       96.28       82.08      5.48 o 
   2   6   8       11.14        7.35      3.24 o 
   3   6   8      432.16      437.34     12.54 o 
   4   6   8       53.34       58.42      3.43 o 
   5   6   8       94.07       99.58      3.93 o 
   6   6   8        1.44        1.50      1.38 o 
   7   6   8        1.48        1.52      1.15 o 
 -13   7   8       10.75       11.50      6.07 o 
 -12   7   8      119.80      119.58     21.12 o 
 -11   7   8        1.83        9.58      5.86 o 
 -10   7   8       49.82       43.16     12.02 o 
  -9   7   8        0.60        1.83      4.47 o 
  -8   7   8        0.06        1.46      2.10 o 
  -7   7   8        1.28        1.34      2.46 o 
  -6   7   8        3.62        4.12      1.87 o 
  -5   7   8       61.05       70.42      7.58 o 
  -4   7   8        9.89       12.36      4.19 o 
  -3   7   8       99.61       79.47      7.52 o 
  -2   7   8        7.69        3.55      2.18 o 
  -1   7   8      965.23      941.73     26.97 o 
   0   7   8       23.55       18.32      4.08 o 
   1   7   8       39.08       42.27      4.80 o 
   2   7   8      520.64      504.65     19.58 o 
   3   7   8       66.43       72.04      8.85 o 
   4   7   8      167.79      145.73      5.47 o 
   5   7   8      346.81      385.85     14.15 o 
   6   7   8      112.38      132.03     11.68 o 
   7   7   8       49.07       81.42     10.08 o 
 -12   8   8       55.28       52.68     19.07 o 
 -11   8   8        2.21        9.16      5.16 o 
 -10   8   8       35.34       24.64     10.07 o 
  -9   8   8      105.90       70.67     19.58 o 
  -8   8   8       15.46       15.11      4.59 o 
  -7   8   8      361.60      381.34     13.62 o 
  -6   8   8       62.82       78.34      5.30 o 
  -5   8   8       73.00       76.00      7.13 o 
  -4   8   8       50.92       31.49      6.68 o 
  -3   8   8      327.05      333.72     11.23 o 
  -2   8   8       12.54        2.80      3.51 o 
  -1   8   8        0.00        2.51      2.94 o 
   0   8   8      175.90      162.71      8.55 o 
   1   8   8      910.20      923.91     31.74 o 
   2   8   8        7.94        9.53      2.54 o 
   3   8   8      108.36       95.79      5.17 o 
   4   8   8      386.41      385.04     12.23 o 
   5   8   8       30.25       27.26      9.99 o 
   6   8   8        1.02       -0.18      3.21 o 
 -12   9   8        0.13        8.97      5.78 o 
 -11   9   8        0.05        0.61      5.47 o 
 -10   9   8        9.64        7.98      5.95 o 
  -9   9   8       26.76       23.49     12.11 o 
  -8   9   8      128.07      144.86      7.69 o 
  -7   9   8       25.48       22.25      4.78 o 
  -6   9   8      440.69      421.73     12.50 o 
  -5   9   8      147.31      152.65      8.78 o 
  -4   9   8       88.29       82.59      8.38 o 
  -3   9   8       31.31       39.90      7.06 o 
  -2   9   8      345.44      321.62     11.16 o 
  -1   9   8        5.34        8.07      4.65 o 
   0   9   8       85.62       94.40      5.95 o 
   1   9   8       34.32       39.99      8.85 o 
   2   9   8      102.82      116.13      6.35 o 
   3   9   8       24.84       16.76      5.95 o 
   4   9   8       33.33       27.23      9.35 o 
   5   9   8        0.13       -0.18      2.65 o 
   6   9   8        4.38        5.45      2.03 o 
 -11  10   8       28.06       14.10      7.35 o 
 -10  10   8       23.75       17.19      7.32 o 
  -9  10   8        8.38        7.34      3.05 o 
  -8  10   8      178.72      172.02      7.25 o 
  -7  10   8       53.75       41.63      9.52 o 
  -6  10   8      148.02      149.80     10.24 o 
  -5  10   8       87.61       79.09      7.28 o 
  -4  10   8        5.15        2.82      2.92 o 
  -3  10   8       65.07       67.62      6.44 o 
  -2  10   8        0.48        0.86      2.83 o 
  -1  10   8      263.81      296.18      8.53 o 
   0  10   8       57.16       41.72     10.90 o 
   1  10   8       67.11       71.21      6.19 o 
   2  10   8     1209.10     1275.33     97.03 o 
   3  10   8       85.95       80.07      4.92 o 
   4  10   8       55.78       43.80     14.08 o 
   5  10   8       92.13       78.55      4.07 o 
   6  10   8       45.10       29.09     14.62 o 
 -11  11   8        4.31        5.83     11.55 o 
 -10  11   8       55.35       35.16     16.04 o 
  -9  11   8       21.98       21.41      6.99 o 
  -8  11   8       34.92       22.89      5.72 o 
  -7  11   8       57.92       63.95      6.14 o 
  -6  11   8       14.52       12.10      4.30 o 
  -5  11   8       32.34       30.75      6.42 o 
  -4  11   8       75.77       76.45      6.35 o 
  -3  11   8       56.21       43.65      9.45 o 
  -2  11   8       13.25       16.51      4.35 o 
  -1  11   8        1.20        0.25      2.72 o 
   0  11   8       36.68       29.13      7.23 o 
   1  11   8        0.80        2.46      2.43 o 
   2  11   8      197.82      205.19     10.63 o 
   3  11   8        2.39        2.46      3.13 o 
   4  11   8       11.83        6.58      2.66 o 
   5  11   8       20.23       18.66      4.98 o 
 -10  12   8        8.53        9.99      5.45 o 
  -9  12   8       32.81       16.35      6.93 o 
  -8  12   8        4.25        3.30      2.61 o 
  -7  12   8       18.98       16.69      4.96 o 
  -6  12   8      154.99      174.15      7.77 o 
  -5  12   8        0.00        4.05      2.80 o 
  -4  12   8        0.61        2.39      2.39 o 
  -3  12   8       19.65       22.78      6.71 o 
  -2  12   8       11.67        8.32      3.42 o 
  -1  12   8        0.65       -1.92      3.92 o 
   0  12   8       13.82       10.89      2.75 o 
   1  12   8       20.11       16.16      4.38 o 
   2  12   8       34.01       23.81      6.06 o 
   3  12   8       45.11       28.51      8.79 o 
   4  12   8        0.41        1.62      2.78 o 
  -9  13   8        0.64        4.87      2.70 o 
  -8  13   8      275.19      313.92     12.04 o 
  -7  13   8      260.43      293.82     12.76 o 
  -6  13   8      124.08      117.54      5.88 o 
  -5  13   8        8.22       11.07      4.84 o 
  -4  13   8       19.87       16.90      5.00 o 
  -3  13   8       14.52       11.92      3.41 o 
  -2  13   8        9.93        8.71      3.68 o 
  -1  13   8       11.10        7.31      2.86 o 
   0  13   8        0.26        3.44      2.32 o 
   1  13   8       34.27       27.13      7.18 o 
   2  13   8      108.31      120.12      5.51 o 
   3  13   8       13.24        9.12      3.62 o 
  -8  14   8      326.39      343.40     16.02 o 
  -7  14   8       23.14       19.69      5.71 o 
  -6  14   8       55.05       45.46     13.46 o 
  -5  14   8       61.83       55.37     10.28 o 
  -4  14   8       15.19       14.02      3.49 o 
  -3  14   8       12.85       10.38      3.87 o 
  -2  14   8       48.75       53.22      5.33 o 
  -1  14   8      106.17       92.16      7.19 o 
   0  14   8       54.98       57.61      8.57 o 
   1  14   8        1.23        4.33      2.64 o 
   2  14   8      132.91      140.52      6.86 o 
  -7  15   8       47.82       42.27     17.00 o 
  -6  15   8      255.35      271.11      9.92 o 
  -5  15   8       27.74       10.29     11.28 o 
  -4  15   8       38.96       28.61     11.02 o 
  -3  15   8       20.20       26.63     10.48 o 
  -2  15   8        9.25        7.25      4.11 o 
  -1  15   8       16.77       15.55      6.20 o 
   0  15   8       46.81       36.39     11.94 o 
   1  15   8        4.28        2.75      3.13 o 
  -3  16   8       11.86        7.93      3.69 o 
  -2  16   8       43.45       37.31      6.04 o 
 -13   1   9        1.58        4.93      6.50 o 
 -12   1   9       62.85       43.88     18.80 o 
 -11   1   9      527.00      595.13     29.80 o 
 -10   1   9        2.87       -2.51      4.79 o 
  -9   1   9        2.49        3.30      3.67 o 
  -8   1   9       27.58       20.54      6.52 o 
  -7   1   9      325.54      333.00     12.51 o 
  -6   1   9      218.73      186.51      8.06 o 
  -5   1   9      793.18      794.46     21.95 o 
  -4   1   9      507.12      481.59     13.76 o 
  -3   1   9      330.77      338.70     10.91 o 
  -2   1   9      149.98      161.74      4.41 o 
  -1   1   9      316.97      297.52      8.92 o 
   0   1   9      337.18      329.81     10.30 o 
   1   1   9       67.80       60.02      2.78 o 
   2   1   9      233.84      243.60      6.55 o 
   3   1   9       19.15       14.96      2.93 o 
   4   1   9      542.54      585.40     15.08 o 
   5   1   9       41.00       38.91      6.00 o 
   6   1   9      436.54      500.05     16.37 o 
 -13   2   9       26.39       26.51     13.80 o 
 -12   2   9        5.50        5.61      5.62 o 
 -11   2   9        0.21        2.06      3.94 o 
 -10   2   9       39.21       23.58     10.53 o 
  -9   2   9        0.50        1.62      5.19 o 
  -8   2   9      111.63      100.76     15.60 o 
  -7   2   9       12.61       11.72      5.92 o 
  -6   2   9      251.65      256.47     21.03 o 
  -5   2   9      114.31      115.79      4.99 o 
  -4   2   9       14.35       17.10      4.35 o 
  -3   2   9        2.11        0.80      1.95 o 
  -2   2   9      124.65      118.20      7.10 o 
  -1   2   9       45.95       39.43      3.79 o 
   0   2   9       97.97       94.92      3.56 o 
   1   2   9      170.68      168.94      5.05 o 
   2   2   9        1.80        2.36      1.32 o 
   3   2   9       16.72       17.18      4.15 o 
   4   2   9       14.55       19.24      3.70 o 
   5   2   9      306.30      319.59      9.82 o 
   6   2   9      345.02      396.10     15.21 o 
 -13   3   9      300.66      342.97     13.29 o 
 -12   3   9       19.86       17.12      9.70 o 
 -11   3   9        2.36        4.35      4.92 o 
 -10   3   9        0.15       -0.92      5.77 o 
  -9   3   9       16.91       16.27      5.56 o 
  -8   3   9      159.80      152.18     18.11 o 
  -7   3   9      173.45      166.36      5.78 o 
  -6   3   9      516.35      485.23     18.10 o 
  -5   3   9        1.98        2.42      3.73 o 
  -4   3   9       34.68       17.58      6.07 o 
  -3   3   9      106.99      126.31     10.43 o 
  -2   3   9      801.61      829.14     20.61 o 
  -1   3   9       79.16       71.19      3.62 o 
   0   3   9       32.49       22.82      4.64 o 
   1   3   9       44.54       38.95      3.77 o 
   2   3   9       84.66       82.95      3.99 o 
   3   3   9       20.52       16.33      2.70 o 
   4   3   9       12.16       10.07      2.19 o 
   5   3   9        2.79        3.92      2.09 o 
   6   3   9       46.69       45.12      7.70 o 
 -13   4   9      110.87      113.92     29.68 o 
 -12   4   9      100.92       95.08     11.94 o 
 -11   4   9       21.81       12.83      7.34 o 
 -10   4   9      131.55      118.00      9.39 o 
  -9   4   9       22.77       19.70      8.31 o 
  -8   4   9       31.25       21.51      9.83 o 
  -7   4   9       18.90        8.80      4.27 o 
  -6   4   9       96.41       88.07     19.59 o 
  -5   4   9       10.39        1.44      4.37 o 
  -4   4   9       51.60       36.89     10.11 o 
  -3   4   9       10.39       11.26      4.29 o 
  -2   4   9      596.98      621.13     21.54 o 
  -1   4   9      114.44      101.73      4.84 o 
   0   4   9        0.58        0.36      1.18 o 
   1   4   9       91.29       86.90      2.68 o 
   2   4   9       27.70       23.70      4.76 o 
   3   4   9       16.33       14.11      3.85 o 
   4   4   9       17.22       17.40      5.33 o 
   5   4   9       85.79      107.03      6.06 o 
   6   4   9       29.69       22.61      5.52 o 
 -12   5   9      512.93      530.47     18.14 o 
 -11   5   9        3.62        1.15      5.29 o 
 -10   5   9       14.46       10.08      5.98 o 
  -9   5   9        0.48        4.19      4.44 o 
  -8   5   9        4.62        4.89      5.86 o 
  -7   5   9      129.23      124.92     11.01 o 
  -6   5   9       19.25       10.36      3.43 o 
  -5   5   9        3.64        9.46      5.76 o 
  -4   5   9      346.01      295.92     14.12 o 
  -3   5   9      737.74      722.37     24.88 o 
  -2   5   9      435.63      451.71     16.54 o 
  -1   5   9       63.08       71.77      4.41 o 
   0   5   9       27.11       30.50      6.56 o 
   1   5   9      170.89      171.09     12.20 o 
   2   5   9        8.80        6.90      2.58 o 
   3   5   9       97.75      113.99      4.19 o 
   4   5   9       42.10       35.73      7.53 o 
   5   5   9       63.28       62.47      4.10 o 
   6   5   9       21.44       21.43      6.38 o 
 -12   6   9      106.78       58.02     22.45 o 
 -11   6   9        2.09        4.80      4.81 o 
 -10   6   9      103.91      103.04     11.08 o 
  -9   6   9        9.91        7.68      3.84 o 
  -8   6   9        9.73        8.77      3.07 o 
  -7   6   9        0.29       -0.79      2.51 o 
  -6   6   9       35.50       24.58      6.33 o 
  -5   6   9       39.40       34.58      8.04 o 
  -4   6   9      254.18      240.99      9.61 o 
  -3   6   9       77.80       58.59     13.46 o 
  -2   6   9        4.30        3.02      3.87 o 
  -1   6   9      409.90      386.13     13.00 o 
   0   6   9        9.60        8.36      2.92 o 
   1   6   9       46.15       46.02      9.60 o 
   2   6   9        0.66        1.21      2.25 o 
   3   6   9        8.26        2.63      1.86 o 
   4   6   9        7.18        5.70      3.57 o 
   5   6   9       90.38       99.50      4.53 o 
 -12   7   9       11.62       12.53      9.96 o 
 -11   7   9        7.41        5.16      7.10 o 
 -10   7   9        0.68        1.71      4.54 o 
  -9   7   9        2.39        5.53      3.75 o 
  -8   7   9       82.87       68.87     11.26 o 
  -7   7   9      115.51      107.43      5.11 o 
  -6   7   9      100.09       96.02      7.86 o 
  -5   7   9      185.10      203.21      7.00 o 
  -4   7   9        1.98       -0.09      4.02 o 
  -3   7   9      687.85      684.06     19.28 o 
  -2   7   9       38.63       27.36      8.47 o 
  -1   7   9        0.14        1.71      2.34 o 
   0   7   9       73.16       67.98      4.55 o 
   1   7   9        1.66        2.37      2.32 o 
   2   7   9      328.22      338.46     12.33 o 
   3   7   9        2.17        3.21      2.25 o 
   4   7   9      133.36      159.07      8.02 o 
   5   7   9       79.66      102.16      6.56 o 
 -11   8   9       27.92       18.41     10.06 o 
 -10   8   9        2.33        5.95      5.58 o 
  -9   8   9       29.66       17.83      7.58 o 
  -8   8   9       46.43       39.89     11.61 o 
  -7   8   9       43.08       50.17     10.47 o 
  -6   8   9       31.51       28.96      6.25 o 
  -5   8   9        0.08        0.96      2.54 o 
  -4   8   9       25.37       26.56      4.77 o 
  -3   8   9      420.75      416.95     18.40 o 
  -2   8   9       36.16       26.36      7.28 o 
  -1   8   9       27.53       22.01      6.43 o 
   0   8   9      188.78      200.60      7.09 o 
   1   8   9       44.88       38.27     10.18 o 
   2   8   9        0.98       -2.73      2.73 o 
   3   8   9       27.60       17.01      6.19 o 
   4   8   9        0.02        0.16      2.68 o 
   5   8   9       11.13        5.24      2.68 o 
 -11   9   9       12.97        9.09      5.63 o 
 -10   9   9       41.73       31.72      8.58 o 
  -9   9   9       44.77       17.36     10.66 o 
  -8   9   9       96.19       88.52      5.76 o 
  -7   9   9       62.37       42.48     12.21 o 
  -6   9   9       19.31       16.47      4.84 o 
  -5   9   9        4.62        5.57      3.57 o 
  -4   9   9       33.12       26.41      5.48 o 
  -3   9   9        9.37        5.96      3.18 o 
  -2   9   9      221.95      227.30      8.20 o 
  -1   9   9      173.62      163.65      7.94 o 
   0   9   9        3.81        1.16      2.75 o 
   1   9   9      113.93      115.95      5.12 o 
   2   9   9        2.37        4.82      3.25 o 
   3   9   9      169.17      175.76     13.92 o 
   4   9   9      144.51      144.71     14.31 o 
 -10  10   9       12.16        0.69      6.68 o 
  -9  10   9      308.22      329.15     15.62 o 
  -8  10   9        3.09        3.15      3.93 o 
  -7  10   9      289.65      371.31     12.65 o 
  -6  10   9      207.50      223.04      9.41 o 
  -5  10   9      109.15      108.31      8.88 o 
  -4  10   9        5.68        1.57      2.83 o 
  -3  10   9        5.07        6.46      2.29 o 
  -2  10   9       77.21       54.57     11.64 o 
  -1  10   9       23.88       13.85      3.52 o 
   0  10   9      199.87      209.13     10.72 o 
   1  10   9        2.26        3.71      3.90 o 
   2  10   9      288.64      273.26     22.00 o 
   3  10   9      221.05      243.32     12.57 o 
  -9  11   9        0.05       -4.23      6.78 o 
  -8  11   9      106.53      143.67     11.64 o 
  -7  11   9       34.65       22.47      8.82 o 
  -6  11   9        0.01        4.38      2.34 o 
  -5  11   9       22.95       20.80      5.32 o 
  -4  11   9       28.32       23.79      5.36 o 
  -3  11   9        2.05        2.78      3.00 o 
  -2  11   9      171.65      185.32      8.28 o 
  -1  11   9       60.43       53.12     14.55 o 
   0  11   9       13.06       12.35      4.59 o 
   1  11   9       56.73       47.17     16.57 o 
   2  11   9        5.26        7.84      2.70 o 
   3  11   9      206.51      268.28      9.22 o 
  -8  12   9       69.58       86.98     13.43 o 
  -7  12   9       17.68       10.12      3.66 o 
  -6  12   9      108.29      126.58      8.41 o 
  -5  12   9        0.04        0.19      2.85 o 
  -4  12   9       13.74        6.01      4.07 o 
  -3  12   9       52.11       38.62     10.31 o 
  -2  12   9      121.36      123.97      7.45 o 
  -1  12   9       31.80       23.51      6.58 o 
   0  12   9       27.30       19.91      5.66 o 
   1  12   9       32.84       22.58      8.56 o 
   2  12   9      134.21      120.11      5.58 o 
  -7  13   9        6.42        3.32      3.20 o 
  -6  13   9      176.37      199.95     10.30 o 
  -5  13   9       35.51       29.26     10.47 o 
  -4  13   9        3.23        4.60      3.77 o 
  -3  13   9       89.34       92.98      7.31 o 
  -2  13   9       42.85       35.03     10.87 o 
  -1  13   9      178.32      195.64     12.28 o 
   0  13   9      192.05      198.80      8.12 o 
  -5  14   9       80.56      111.69     12.89 o 
  -4  14   9        4.13        6.89      3.88 o 
  -3  14   9       44.35       36.72     11.26 o 
  -2  14   9       46.94       35.16     12.08 o 
 -12   0  10       44.67       25.36     33.50 o 
 -11   0  10      129.69       89.60     60.94 o 
 -10   0  10     1262.52     1362.32     35.09 o 
  -9   0  10      139.69       97.89     61.67 o 
  -8   0  10      341.66      363.74     23.52 o 
  -7   0  10        7.17        6.29      4.93 o 
  -6   0  10      153.05      137.40     16.50 o 
  -5   0  10      273.81      205.48     20.59 o 
  -4   0  10      104.40      115.17      5.32 o 
  -3   0  10       22.09       16.09      5.47 o 
  -2   0  10       54.61       47.64      3.34 o 
  -1   0  10      178.10      176.64     10.30 o 
   0   0  10      148.37      160.76      6.69 o 
   1   0  10       23.30       20.93      6.02 o 
   2   0  10       19.27       20.46      6.49 o 
   3   0  10      251.34      272.86     15.59 o 
   4   0  10       24.32       23.46      5.56 o 
 -12   1  10        0.48        4.75      7.60 o 
 -11   1  10        5.06        9.62      6.67 o 
 -10   1  10        0.15        4.56      6.77 o 
  -9   1  10       61.73       32.72     13.29 o 
  -8   1  10       54.37       38.84     14.71 o 
  -7   1  10      321.16      343.64     15.92 o 
  -6   1  10       20.93        5.75      3.78 o 
  -5   1  10       60.23       55.78     13.15 o 
  -4   1  10      174.26      200.72     11.63 o 
  -3   1  10      306.69      330.33     15.18 o 
  -2   1  10       95.48       91.31      5.05 o 
  -1   1  10       41.11       29.60      2.47 o 
   0   1  10       90.76       80.20      5.01 o 
   1   1  10       59.62       59.73      5.65 o 
   2   1  10       14.70       11.40      2.37 o 
   3   1  10       81.73       78.27      5.88 o 
   4   1  10      160.94      200.72      7.86 o 
 -12   2  10        6.65        3.39      9.05 o 
 -11   2  10       24.07       15.13     11.04 o 
 -10   2  10        7.45       11.03      8.41 o 
  -9   2  10      134.23      117.26     46.92 o 
  -8   2  10        5.51        5.59      4.03 o 
  -7   2  10      134.35      147.78     10.13 o 
  -6   2  10       42.52       29.81     10.90 o 
  -5   2  10      502.02      518.99     22.51 o 
  -4   2  10      125.76      115.35      6.82 o 
  -3   2  10      223.11      232.88     12.88 o 
  -2   2  10        1.16        1.01      2.55 o 
  -1   2  10        0.56       -0.90      2.04 o 
   0   2  10       87.48       94.18      7.05 o 
   1   2  10      155.72      152.38      5.04 o 
   2   2  10       64.64       71.85      7.07 o 
   3   2  10      255.58      271.60     10.84 o 
   4   2  10      159.35      180.18      6.59 o 
 -12   3  10        1.80        7.37      8.17 o 
 -11   3  10        0.07        9.78      6.58 o 
 -10   3  10        0.26        7.13      4.17 o 
  -9   3  10       37.10       29.74     10.53 o 
  -8   3  10      172.00      181.70     10.60 o 
  -7   3  10       36.26       21.86      9.27 o 
  -6   3  10      444.71      413.99     15.38 o 
  -5   3  10        1.52       -2.18      4.04 o 
  -4   3  10       21.40       20.02      6.17 o 
  -3   3  10       66.56       63.17      5.74 o 
  -2   3  10      141.30      121.52      6.53 o 
  -1   3  10      446.20      469.54     13.58 o 
   0   3  10      274.80      275.41      8.67 o 
   1   3  10       31.28       30.32      7.78 o 
   2   3  10       20.39       16.48      4.91 o 
   3   3  10      107.87      107.69      8.70 o 
   4   3  10      709.55      768.06     13.53 o 
 -11   4  10        7.82        2.03      5.32 o 
 -10   4  10        1.83        4.02      3.26 o 
  -9   4  10      573.14      618.53     23.02 o 
  -8   4  10        2.33        6.48      3.79 o 
  -7   4  10       95.94       84.23      7.73 o 
  -6   4  10        6.47        6.16      3.95 o 
  -5   4  10       72.94       53.98     14.45 o 
  -4   4  10       48.30       41.32     10.74 o 
  -3   4  10        3.56        2.03      2.41 o 
  -2   4  10      273.96      267.43      9.43 o 
  -1   4  10       77.68       84.91     10.08 o 
   0   4  10       34.62       36.72      9.34 o 
   1   4  10        0.64        2.89      2.87 o 
   2   4  10      286.60      314.74     11.74 o 
   3   4  10      103.64      129.34      7.15 o 
   4   4  10       32.56       21.24      6.36 o 
 -11   5  10       14.44        9.42      6.39 o 
 -10   5  10        4.53        4.31      5.59 o 
  -9   5  10       73.86       68.28      8.12 o 
  -8   5  10       64.28       62.75      7.53 o 
  -7   5  10       10.06        3.74      2.55 o 
  -6   5  10       38.25       29.55      8.53 o 
  -5   5  10        0.01        4.03      4.28 o 
  -4   5  10      159.53      160.68      7.82 o 
  -3   5  10      340.92      355.33     20.66 o 
  -2   5  10       31.33       24.53      6.17 o 
  -1   5  10      366.36      421.06     15.49 o 
   0   5  10       23.75       22.94      5.99 o 
   1   5  10       38.22       30.19      8.31 o 
   2   5  10        1.39        2.30      1.99 o 
   3   5  10      103.86      114.78      7.61 o 
   4   5  10       32.50       26.06      9.48 o 
 -11   6  10        9.06        8.14      5.17 o 
 -10   6  10       66.67       42.74     18.45 o 
  -9   6  10       12.81       12.50      5.13 o 
  -8   6  10        0.39        2.95      4.20 o 
  -7   6  10       14.57       12.15      3.71 o 
  -6   6  10        1.69        1.42      2.90 o 
  -5   6  10       46.56       42.97     10.90 o 
  -4   6  10      438.94      458.38     13.92 o 
  -3   6  10      102.55      112.39      6.27 o 
  -2   6  10       26.11       22.29      6.47 o 
  -1   6  10        1.76        2.06      3.43 o 
   0   6  10       68.95       52.53      7.22 o 
   1   6  10       35.48       30.87      9.12 o 
   2   6  10        0.05        0.47      2.31 o 
   3   6  10       33.71       24.46      8.47 o 
 -10   7  10        3.48        4.25      4.30 o 
  -9   7  10      136.83      162.87      9.98 o 
  -8   7  10       53.12       41.89     18.60 o 
  -7   7  10        5.85        5.65      3.67 o 
  -6   7  10       16.51       15.68      5.23 o 
  -5   7  10      120.35      100.53      6.46 o 
  -4   7  10      630.00      646.91     20.48 o 
  -3   7  10      110.31      101.26     10.22 o 
  -2   7  10      269.15      268.27     13.02 o 
  -1   7  10        0.33        1.30      1.87 o 
   0   7  10        9.14        5.24      2.55 o 
   1   7  10       13.36        8.98      2.69 o 
   2   7  10      195.36      218.29     12.23 o 
   3   7  10       18.31       20.15      5.23 o 
 -10   8  10      134.45      174.60     10.87 o 
  -9   8  10       40.47       30.96     15.00 o 
  -8   8  10       54.38       63.51      9.94 o 
  -7   8  10        5.34        2.30      3.10 o 
  -6   8  10        9.34       10.59      4.35 o 
  -5   8  10        2.49        8.45      3.22 o 
  -4   8  10      462.09      460.43     14.55 o 
  -3   8  10      177.95      178.36     10.35 o 
  -2   8  10      330.78      338.08     12.96 o 
  -1   8  10       14.37       15.31      5.71 o 
   0   8  10       12.25       10.95      5.74 o 
   1   8  10      215.38      270.71     11.12 o 
   2   8  10       49.08       61.60     13.79 o 
  -9   9  10       30.82       19.07      8.79 o 
  -8   9  10        7.03       11.39      5.59 o 
  -7   9  10       14.58       19.57      6.63 o 
  -6   9  10        7.06        6.56      4.50 o 
  -5   9  10      117.51      115.22     10.27 o 
  -4   9  10       54.49       48.56     10.89 o 
  -3   9  10      141.99      140.40      7.38 o 
  -2   9  10       38.27       16.42      5.84 o 
  -1   9  10        2.52        4.58      2.70 o 
   0   9  10      191.36      193.64     11.20 o 
   1   9  10       90.40       95.76      5.89 o 
  -8  10  10      251.28      298.68     10.23 o 
  -7  10  10        4.99        4.94      2.71 o 
  -6  10  10        1.57        2.40      3.37 o 
  -5  10  10      228.73      236.16      9.48 o 
  -4  10  10        4.97        6.79      2.51 o 
  -3  10  10       39.65       26.45      7.11 o 
  -2  10  10        0.39       -1.16      3.28 o 
  -1  10  10       31.29       22.26      7.40 o 
   0  10  10       14.51       14.90      6.32 o 
   1  10  10        0.02        2.27      2.66 o 
  -7  11  10      245.40      307.73      7.66 o 
  -6  11  10       23.79       21.17      5.75 o 
  -5  11  10      100.77      104.09      4.80 o 
  -4  11  10      116.69      113.24      8.27 o 
  -3  11  10        1.21        2.40      2.86 o 
  -2  11  10       59.53       80.23     15.20 o 
  -1  11  10       11.40        5.26      2.63 o 
  -4  12  10      237.23      249.03     10.42 o 
 -10   1  11        3.44        3.23      5.96 o 
  -9   1  11        8.85        6.28     10.07 o 
  -8   1  11      141.99      135.39     16.78 o 
  -7   1  11        0.93        4.96      5.13 o 
  -6   1  11       53.77       39.59     17.86 o 
  -5   1  11        4.53       -1.46      8.21 o 
  -4   1  11       68.14       57.93     22.57 o 
  -3   1  11        7.58        7.48      6.17 o 
  -2   1  11        1.97        2.97      5.09 o 
  -1   1  11       51.22       43.60      9.15 o 
   0   1  11       86.07       88.25      7.09 o 
   1   1  11       45.97       42.09      7.22 o 
   2   1  11       18.19       12.05      5.05 o 
 -10   2  11        0.67        1.11      8.78 o 
  -9   2  11        8.70        8.68      4.86 o 
  -8   2  11      134.45      144.66     34.40 o 
  -7   2  11      125.38      154.34     18.65 o 
  -6   2  11      126.04      166.25     16.21 o 
  -5   2  11        5.99        9.49      5.49 o 
  -4   2  11       50.78       38.28      5.52 o 
  -3   2  11      249.95      265.07     11.19 o 
  -2   2  11      111.54      143.46     14.67 o 
  -1   2  11      177.21      202.16     12.75 o 
   0   2  11       21.86       14.55      4.21 o 
   1   2  11       79.79       71.47      5.95 o 
   2   2  11        9.87        7.07      3.24 o 
 -10   3  11        0.38        0.16      7.25 o 
  -9   3  11        8.88        8.75      7.10 o 
  -8   3  11       74.28       67.15     27.73 o 
  -7   3  11        8.88        1.90      6.78 o 
  -6   3  11       18.55       12.98      4.48 o 
  -5   3  11      102.77      112.80     14.90 o 
  -4   3  11        5.77        2.46      2.84 o 
  -3   3  11      145.24      163.06     14.19 o 
  -2   3  11       31.88       25.13      9.26 o 
  -1   3  11        0.73        1.43      2.73 o 
   0   3  11        5.97        2.68      1.55 o 
   1   3  11       64.86       63.84      4.66 o 
  -9   4  11      121.05      138.51     17.13 o 
  -8   4  11       22.96       20.69      9.71 o 
  -7   4  11      209.01      215.89     14.14 o 
  -6   4  11      211.53      210.55     11.55 o 
  -5   4  11       39.65       31.85     11.21 o 
  -4   4  11        0.13        0.49      1.79 o 
  -3   4  11       24.06       16.88      8.29 o 
  -2   4  11       29.62       29.19     10.38 o 
  -1   4  11       67.83       61.49      8.38 o 
   0   4  11      114.92      121.78      6.94 o 
   1   4  11       97.68       96.73      6.98 o 
  -9   5  11       39.25       29.25     12.37 o 
  -8   5  11       19.83       12.92      5.44 o 
  -7   5  11       83.73      100.67     20.10 o 
  -6   5  11        0.91        3.34      1.99 o 
  -5   5  11        8.38        7.22      4.42 o 
  -4   5  11        2.30        1.42      2.36 o 
  -3   5  11        0.71        4.61      2.57 o 
  -2   5  11       73.28       68.27      8.52 o 
  -1   5  11      144.58      171.91      8.06 o 
   0   5  11       12.70       14.86      4.42 o 
   1   5  11        2.78        4.34      2.10 o 
  -8   6  11        9.82        5.75      4.51 o 
  -7   6  11       15.76       11.76      3.79 o 
  -6   6  11        1.12        4.85      3.11 o 
  -5   6  11        0.40        4.47      3.62 o 
  -4   6  11        1.18        3.70      2.88 o 
  -3   6  11      197.61      206.75      9.83 o 
  -2   6  11       98.51      122.84      7.85 o 
  -1   6  11       91.97      108.95      5.93 o 
   0   6  11      120.18      116.82      7.94 o 
  -7   7  11       14.31       11.33      6.27 o 
  -6   7  11      102.40      123.23     11.32 o 
  -5   7  11       26.27       15.41      5.97 o 
  -4   7  11       49.99       26.76     12.74 o 
  -3   7  11        4.65        3.07      3.68 o 
  -2   7  11      109.17      137.92     15.59 o 
  -1   7  11       32.06       33.04     11.12 o 
  -6   8  11       22.83       22.74      6.64 o 
  -5   8  11      357.65      369.30      8.80 o 
  -4   8  11       15.90        7.90      3.31 o 
  -3   8  11       22.71       19.57      8.03 o 
  -2   8  11        1.55        3.66      3.09 o 
  -6   0  12       30.08       32.95     15.95 o 
  -5   0  12        7.17       -3.85     10.75 o 
  -4   0  12      185.70      164.10     12.44 o 
  -3   0  12       26.43       17.86      9.02 o 
  -5   1  12      505.88      606.24     18.52 o 
  -4   1  12       37.18       29.16     16.29 o 
  -3   1  12        4.08        8.66      5.23 o 
  -5   2  12       49.75       40.26     12.73 o 
  -4   2  12       20.76       13.05      6.88 o 
                                                 
